# Supplementary material for: (1S,3S,4S)-tert-Butyl N-[1-benzyl-3-hydr­oxy-5-phenyl-4-(picolinamido)pent­yl]carbamate
Source: Acta Crystallogr Sect E Struct Rep Online. 2008 Jun 28;64(Pt 7):o1362. doi: 10.1107/S1600536808018965 (PMC2961835; doi:10.1107/S1600536808018965)
Supplement: Supplementary file 1 [file e-64-o1362-sup1.cif]

##############################################################################
###                                                                        ###
###        Electronic paper (Acta Crystallographica Section E)             ###
###                                                                        ###
##############################################################################
#                                                                            #
# This CIF contains the data in a paper accepted for publication in Acta     #
# Crystallographica Section E. It conforms to the requirements of Notes      #
# for Authors for Section E, and has been peer reviewed under the auspices   #
# of the IUCr Commission on Journals.                                        #
#                                                                            #
# Full details of the Crystallographic Information File format               #
# are given in the paper "The Crystallographic Information File (CIF):       #
# a New Standard Archive File for Crystallography" by S. R. Hall, F. H.      #
# Allen and I. D. Brown [Acta Cryst. (1991), A47, 655-685].                  #
#                                                                            #
# The current version of the core CIF dictionary is obtainable from          #
# ftp://ftp.iucr.org/pub/cif_core.dic. The current version number is 2.4.    #
#                                                                            #
# Software is freely available for graphical display of the structure(s) in  #
# this CIF.  For information consult the CIF home page http://www.iucr.org/  #
# cif/home.html                                                              #
#                                                                            #
# This file may be used for bona fide research purposes within the           #
# scientific community so long as proper attribution is given to the journal # 
# article from which it was obtained.                                        #
#                                                                            #
##############################################################################
                                             
data_I
_audit_creation_method     SHELXL-97
_chemical_name_systematic
;
(1<i>S</i>,3<i>S</i>,4<i>S</i>)-<i>tert</i>-Butyl
N-[1-benzyl-3-hydroxy-5-phenyl-4-(picolinamido)pentyl]carbamate
;
_chemical_name_common     ?
_chemical_formula_moiety     'C29 H35 N3 O4'
_chemical_formula_sum     'C29 H35 N3 O4'
_chemical_formula_iupac     'C29 H35 N3 O4'
_chemical_formula_weight     489.60
_chemical_melting_point     ?
_symmetry_cell_setting     Monoclinic
_symmetry_space_group_name_H-M     'P 21'
_symmetry_space_group_name_Hall     'P 2yb'
loop_
    _symmetry_equiv_pos_as_xyz
    'x, y, z'
    '-x, y+1/2, -z'
_cell_length_a     11.7573(12)
_cell_length_b     15.9783(18)
_cell_length_c     15.0881(15)
_cell_angle_alpha     90.00
_cell_angle_beta     103.787(9)
_cell_angle_gamma     90.00
_cell_volume     2752.8(5)
_cell_formula_units_Z     4
_cell_measurement_reflns_used     3695
_cell_measurement_theta_min     4.1157
_cell_measurement_theta_max     32.6466
_cell_measurement_temperature     173(2)
_exptl_crystal_description     needle
_exptl_crystal_colour     colorless
_exptl_crystal_size_max     0.70
_exptl_crystal_size_mid     0.32
_exptl_crystal_size_min     0.12
_exptl_crystal_density_diffrn     1.181
_exptl_crystal_density_meas     ?
_exptl_crystal_density_method     'not measured'
_exptl_crystal_F_000     1048
_exptl_absorpt_coefficient_mu     0.079
_exptl_absorpt_correction_type     'multi-scan'
_exptl_absorpt_process_details     '(SADABS; Bruker, 2001)'
_exptl_absorpt_correction_T_min     0.947
_exptl_absorpt_correction_T_max     0.991
_exptl_special_details
;
;
_diffrn_ambient_temperature     173(2)
_diffrn_radiation_type     MoK\a
_diffrn_radiation_wavelength     0.71073
_diffrn_radiation_source     'fine-focus sealed tube'
_diffrn_radiation_monochromator     graphite
_diffrn_measurement_device_type     'Bruker APEX CCD'
_diffrn_measurement_method     '\f and \w'
_diffrn_detector_area_resol_mean     16.1903
_diffrn_reflns_number     14395
_diffrn_reflns_av_R_equivalents     0.0705
_diffrn_reflns_av_sigmaI/netI     0.1059
_diffrn_reflns_theta_min     4.13
_diffrn_reflns_theta_max     26.00
_diffrn_reflns_theta_full     25.00
_diffrn_measured_fraction_theta_max     0.975
_diffrn_measured_fraction_theta_full     0.975
_diffrn_reflns_limit_h_min     -13
_diffrn_reflns_limit_h_max     14
_diffrn_reflns_limit_k_min     -19
_diffrn_reflns_limit_k_max     15
_diffrn_reflns_limit_l_min     -18
_diffrn_reflns_limit_l_max     18
_diffrn_standards_number     0
_diffrn_standards_interval_count     0
_diffrn_standards_interval_time     0
_diffrn_standards_decay_%     0
_refine_special_details
;
Refinement of <i>F</i>^2^ against ALL reflections. The weighted <i>R</i>-factor
<i>wR</i> and goodness of fit <i>S</i> are based on <i>F</i>^2^, conventional
<i>R</i>-factors <i>R</i> are based on <i>F</i>, with <i>F</i> set to zero for
negative <i>F</i>^2^. The threshold expression of <i>F</i>^2^ >
\s(<i>F</i>^2^) is used only for calculating <i>R</i>-factors(gt) <i>etc</i>.
and is not relevant to the choice of reflections for refinement.
<i>R</i>-factors based on <i>F</i>^2^ are statistically about twice as large
as those based on <i>F</i>, and <i>R</i>- factors based on ALL data will be
even larger.
;
_reflns_number_total     4903
_reflns_number_gt     3396
_reflns_threshold_expression     I>2\s(I)
_refine_ls_structure_factor_coef     Fsqd
_refine_ls_matrix_type     full
_refine_ls_R_factor_all     0.0969
_refine_ls_R_factor_gt     0.0682
_refine_ls_wR_factor_gt     0.1728
_refine_ls_wR_factor_ref     0.1801
_refine_ls_goodness_of_fit_ref     1.190
_refine_ls_restrained_S_all     1.189
_refine_ls_number_reflns     4903
_refine_ls_number_parameters     649
_refine_ls_number_restraints     1
_refine_ls_hydrogen_treatment     constr
_refine_ls_weighting_scheme     calc
_refine_ls_weighting_details
                 'calc w=1/[\s^2^(Fo^2^)+(0.0854P)^2^] where P=(Fo^2^+2Fc^2^)/3'
_atom_sites_solution_hydrogens     geom
_atom_sites_solution_primary     direct
_atom_sites_solution_secondary     difmap
_refine_ls_shift/su_max     0.175
_refine_ls_shift/su_mean     0.033
_refine_diff_density_max     0.296
_refine_diff_density_min     -0.286
_refine_ls_extinction_method     none
_refine_ls_extinction_coef     ?
_refine_ls_abs_structure_details     indeterminate
_refine_ls_abs_structure_Flack     ?
loop_
    _atom_type_symbol
    _atom_type_description
    _atom_type_scat_dispersion_real
    _atom_type_scat_dispersion_imag
    _atom_type_scat_source
    'C' 'C' 0.0033 0.0000
                         'International Tables Vol C Tables 4.2.6.8 and 6.1.1.4'
    'H' 'H' 0.0000 0.0000
                         'International Tables Vol C Tables 4.2.6.8 and 6.1.1.4'
    'N' 'N' 0.0061 0.0000
                         'International Tables Vol C Tables 4.2.6.8 and 6.1.1.4'
    'O' 'O' 0.0106 0.0000
                         'International Tables Vol C Tables 4.2.6.8 and 6.1.1.4'
_computing_data_collection     'SMART (Bruker, 2001)'
_computing_cell_refinement     'SAINT (Bruker, 2001)'
_computing_data_reduction     'SAINT (Bruker, 2001'
_computing_structure_solution     'SHELXS97 (Sheldrick, 2008)'
_computing_structure_refinement     'SHELXL97 (Sheldrick, 2008)'
_computing_molecular_graphics     'ORTEP3 (Farrugia, 1997)'
_computing_publication_material     'SHELXL97 (Sheldrick, 2008)'
loop_
    _atom_site_type_symbol
    _atom_site_label
    _atom_site_fract_x
    _atom_site_fract_y
    _atom_site_fract_z
    _atom_site_U_iso_or_equiv
    _atom_site_adp_type
    _atom_site_calc_flag
    _atom_site_refinement_flags
    _atom_site_occupancy
    _atom_site_disorder_assembly
    _atom_site_disorder_group
    N N1A 0.2331(3) -0.0359(3) 0.0924(2) 0.0313(10) Uani d . 1 . .
    H H1AA 0.2848 -0.0193 0.0625 0.038 Uiso calc R 1 . .
    O O1A 0.4696(3) -0.0739(2) 0.1582(3) 0.0478(10) Uani d . 1 . .
    H H1AB 0.5143 -0.0352 0.1500 0.072 Uiso calc R 1 . .
    C C1A 0.2764(4) -0.0785(3) 0.1767(3) 0.0318(12) Uani d . 1 . .
    H H1AC 0.2258 -0.0636 0.2191 0.038 Uiso calc R 1 . .
    N N1B 0.8118(3) 0.0620(3) 0.4204(3) 0.0342(11) Uani d . 1 . .
    H H1BA 0.8836 0.0580 0.4545 0.041 Uiso calc R 1 . .
    O O1B 0.9973(3) 0.1330(2) 0.3547(2) 0.0479(10) Uani d . 1 . .
    H H1BB 1.0551 0.1006 0.3687 0.072 Uiso calc R 1 . .
    C C1B 0.7958(4) 0.1055(3) 0.3347(3) 0.0349(13) Uani d . 1 . .
    H H1BC 0.7262 0.0810 0.2911 0.042 Uiso calc R 1 . .
    N N2A 0.3736(3) 0.0516(3) 0.3814(2) 0.0348(11) Uani d . 1 . .
    H H2AA 0.4495 0.0452 0.4030 0.042 Uiso calc R 1 . .
    O O2A 0.0392(3) -0.0395(3) 0.0893(2) 0.0478(10) Uani d . 1 . .
    C C2A 0.4011(4) -0.0460(3) 0.2178(3) 0.0333(12) Uani d . 1 . .
    H H2AB 0.4313 -0.0723 0.2790 0.040 Uiso calc R 1 . .
    N N2B 0.8151(3) -0.0182(3) 0.1264(2) 0.0356(11) Uani d . 1 . .
    H H2BA 0.8743 -0.0222 0.1003 0.043 Uiso calc R 1 . .
    O O2B 0.6237(3) 0.0297(3) 0.4112(2) 0.0475(10) Uani d . 1 . .
    C C2B 0.9034(4) 0.0912(3) 0.2963(3) 0.0316(12) Uani d . 1 . .
    H H2BB 0.8886 0.1187 0.2350 0.038 Uiso calc R 1 . .
    N N3A 0.1977(3) 0.0567(3) -0.0578(3) 0.0422(12) Uani d . 1 . .
    O O3A 0.1966(3) 0.0426(3) 0.4110(2) 0.0495(10) Uani d . 1 . .
    C C3A 0.4070(4) 0.0499(3) 0.2284(3) 0.0316(12) Uani d . 1 . .
    H H3AB 0.4892 0.0665 0.2549 0.038 Uiso calc R 1 . .
    H H3AC 0.3823 0.0759 0.1673 0.038 Uiso calc R 1 . .
    N N3B 0.8810(4) -0.0150(3) 0.5801(3) 0.0378(11) Uani d . 1 . .
    O O3B 0.6284(3) 0.0286(3) 0.1105(2) 0.0445(10) Uani d . 1 . .
    C C3B 0.9265(4) -0.0007(3) 0.2838(3) 0.0328(12) Uani d . 1 . .
    H H3BB 0.9978 -0.0057 0.2602 0.039 Uiso calc R 1 . .
    H H3BC 0.9429 -0.0281 0.3444 0.039 Uiso calc R 1 . .
    O O4A 0.3605(3) 0.0011(2) 0.5138(2) 0.0419(10) Uani d . 1 . .
    C C4A 0.3306(4) 0.0835(3) 0.2884(3) 0.0299(12) Uani d . 1 . .
    H H4AA 0.2496 0.0612 0.2644 0.036 Uiso calc R 1 . .
    O O4B 0.7190(3) 0.0316(2) -0.0065(2) 0.0403(10) Uani d . 1 . .
    C C4B 0.8286(4) -0.0475(3) 0.2206(3) 0.0334(12) Uani d . 1 . .
    H H4BA 0.7543 -0.0348 0.2392 0.040 Uiso calc R 1 . .
    C C5A 0.3234(5) 0.1790(3) 0.2860(3) 0.0387(14) Uani d . 1 . .
    H H5AA 0.4037 0.2019 0.2959 0.046 Uiso calc R 1 . .
    H H5AB 0.2905 0.1982 0.3371 0.046 Uiso calc R 1 . .
    C C5B 0.8470(5) -0.1415(3) 0.2263(4) 0.0410(14) Uani d . 1 . .
    H H5BA 0.7871 -0.1687 0.1774 0.049 Uiso calc R 1 . .
    H H5BB 0.9248 -0.1547 0.2154 0.049 Uiso calc R 1 . .
    C C6A 0.2490(4) 0.2143(3) 0.1971(3) 0.0332(13) Uani d . 1 . .
    C C6B 0.8397(5) -0.1770(3) 0.3158(4) 0.0420(15) Uani d . 1 . .
    C C7A 0.1329(5) 0.1966(4) 0.1733(4) 0.0514(17) Uani d . 1 . .
    H H7AA 0.0993 0.1623 0.2117 0.062 Uiso calc R 1 . .
    C C7B 0.7332(5) -0.1716(4) 0.3433(4) 0.0501(16) Uani d . 1 . .
    H H7BA 0.6661 -0.1476 0.3036 0.060 Uiso calc R 1 . .
    C C8A 0.0632(5) 0.2281(4) 0.0934(4) 0.0578(19) Uani d . 1 . .
    H H8AA -0.0184 0.2166 0.0776 0.069 Uiso calc R 1 . .
    C C8B 0.7267(5) -0.2011(4) 0.4276(4) 0.0528(16) Uani d . 1 . .
    H H8BA 0.6547 -0.1977 0.4456 0.063 Uiso calc R 1 . .
    C C9A 0.1127(6) 0.2765(5) 0.0365(4) 0.068(2) Uani d . 1 . .
    H H9AA 0.0665 0.2961 -0.0201 0.082 Uiso calc R 1 . .
    C C9B 0.8228(6) -0.2352(4) 0.4859(4) 0.0584(18) Uani d . 1 . .
    H H9BA 0.8184 -0.2546 0.5445 0.070 Uiso calc R 1 . .
    C C10A 0.2263(6) 0.2954(5) 0.0624(5) 0.070(2) Uani d . 1 . .
    H H10A 0.2591 0.3319 0.0254 0.084 Uiso calc R 1 . .
    C C10B 0.9243(6) -0.2409(4) 0.4588(4) 0.0608(19) Uani d . 1 . .
    H H10B 0.9900 -0.2675 0.4975 0.073 Uiso calc R 1 . .
    C C11A 0.2988(5) 0.2629(4) 0.1423(4) 0.0520(17) Uani d . 1 . .
    H H11A 0.3804 0.2744 0.1580 0.062 Uiso calc R 1 . .
    C C11B 0.9343(5) -0.2095(4) 0.3775(4) 0.0481(16) Uani d . 1 . .
    H H11B 1.0086 -0.2101 0.3629 0.058 Uiso calc R 1 . .
    C C12 0.2726(5) -0.1747(3) 0.1633(4) 0.0395(14) Uani d . 1 . .
    H H12A 0.1924 -0.1911 0.1304 0.047 Uiso calc R 1 . .
    H H12B 0.3264 -0.1902 0.1246 0.047 Uiso calc R 1 . .
    C C12B 0.7716(5) 0.1984(3) 0.3468(3) 0.0363(13) Uani d . 1 . .
    H H12C 0.7017 0.2037 0.3721 0.044 Uiso calc R 1 . .
    H H12D 0.8389 0.2228 0.3916 0.044 Uiso calc R 1 . .
    C C13A 0.3058(5) -0.2229(3) 0.2508(4) 0.0370(13) Uani d . 1 . .
    C C13B 0.7517(5) 0.2480(3) 0.2595(3) 0.0354(13) Uani d . 1 . .
    C C14A 0.4198(5) -0.2501(4) 0.2874(4) 0.0506(17) Uani d . 1 . .
    H H14A 0.4793 -0.2360 0.2571 0.061 Uiso calc R 1 . .
    C C14B 0.8367(5) 0.2968(4) 0.2404(4) 0.0475(15) Uani d . 1 . .
    H H14B 0.9105 0.2989 0.2831 0.057 Uiso calc R 1 . .
    C C15A 0.4486(5) -0.2965(4) 0.3657(5) 0.0576(19) Uani d . 1 . .
    H H15A 0.5267 -0.3153 0.3886 0.069 Uiso calc R 1 . .
    C C15B 0.8209(6) 0.3437(4) 0.1615(5) 0.0633(19) Uani d . 1 . .
    H H15B 0.8827 0.3767 0.1495 0.076 Uiso calc R 1 . .
    C C16A 0.3615(6) -0.3159(4) 0.4118(4) 0.0626(19) Uani d . 1 . .
    H H16A 0.3802 -0.3473 0.4669 0.075 Uiso calc R 1 . .
    C C16B 0.7146(6) 0.3412(4) 0.1015(4) 0.0562(17) Uani d . 1 . .
    H H16B 0.7023 0.3738 0.0474 0.067 Uiso calc R 1 . .
    C C17A 0.2508(6) -0.2896(5) 0.3770(5) 0.072(2) Uani d . 1 . .
    H H17A 0.1912 -0.3029 0.4075 0.086 Uiso calc R 1 . .
    C C17B 0.6229(6) 0.2924(4) 0.1168(4) 0.0524(17) Uani d . 1 . .
    H H17B 0.5490 0.2915 0.0742 0.063 Uiso calc R 1 . .
    C C18A 0.2234(5) -0.2434(4) 0.2970(4) 0.0528(17) Uani d . 1 . .
    H H18A 0.1449 -0.2255 0.2737 0.063 Uiso calc R 1 . .
    C C18B 0.6428(5) 0.2452(3) 0.1963(3) 0.0401(14) Uani d . 1 . .
    H H18B 0.5822 0.2106 0.2079 0.048 Uiso calc R 1 . .
    C C19A 0.1186(4) -0.0190(3) 0.0544(3) 0.0348(13) Uani d . 1 . .
    C C19B 0.7258(4) 0.0274(3) 0.4519(3) 0.0321(12) Uani d . 1 . .
    C C20A 0.1030(5) 0.0318(3) -0.0288(3) 0.0388(13) Uani d . 1 . .
    C C20B 0.7662(4) -0.0140(3) 0.5421(3) 0.0356(13) Uani d . 1 . .
    C C21A -0.0087(5) 0.0509(4) -0.0795(4) 0.0460(15) Uani d . 1 . .
    H H21A -0.0755 0.0336 -0.0592 0.055 Uiso calc R 1 . .
    C C21B 0.6835(5) -0.0504(4) 0.5833(3) 0.0439(15) Uani d . 1 . .
    H H21B 0.6021 -0.0469 0.5558 0.053 Uiso calc R 1 . .
    C C22A -0.0218(6) 0.0954(5) -0.1598(4) 0.065(2) Uani d . 1 . .
    H H22A -0.0976 0.1086 -0.1958 0.078 Uiso calc R 1 . .
    C C22B 0.7245(5) -0.0917(4) 0.6658(4) 0.0492(16) Uani d . 1 . .
    H H22B 0.6712 -0.1186 0.6949 0.059 Uiso calc R 1 . .
    C C23A 0.0758(6) 0.1200(4) -0.1864(4) 0.062(2) Uani d . 1 . .
    H H23A 0.0693 0.1503 -0.2416 0.075 Uiso calc R 1 . .
    C C23B 0.8396(6) -0.0934(4) 0.7039(4) 0.0540(17) Uani d . 1 . .
    H H23B 0.8689 -0.1212 0.7604 0.065 Uiso calc R 1 . .
    C C24A 0.1823(6) 0.1005(4) -0.1331(4) 0.0546(17) Uani d . 1 . .
    H H24A 0.2498 0.1198 -0.1513 0.066 Uiso calc R 1 . .
    C C24B 0.9165(5) -0.0533(4) 0.6590(4) 0.0535(17) Uani d . 1 . .
    H H24B 0.9979 -0.0539 0.6870 0.064 Uiso calc R 1 . .
    C C25A 0.3027(4) 0.0322(3) 0.4336(3) 0.0289(12) Uani d . 1 . .
    C C25B 0.7128(5) 0.0147(3) 0.0796(3) 0.0360(13) Uani d . 1 . .
    C C26A 0.2951(5) -0.0291(4) 0.5801(3) 0.0420(14) Uani d . 1 . .
    C C26B 0.6116(4) 0.0549(3) -0.0752(3) 0.0355(13) Uani d . 1 . .
    C C27A 0.2377(7) 0.0439(5) 0.6154(5) 0.081(2) Uani d . 1 . .
    H H27A 0.1756 0.0666 0.5660 0.122 Uiso calc R 1 . .
    H H27B 0.2963 0.0875 0.6376 0.122 Uiso calc R 1 . .
    H H27C 0.2040 0.0252 0.6655 0.122 Uiso calc R 1 . .
    C C27B 0.5242(6) -0.0143(5) -0.0854(4) 0.066(2) Uani d . 1 . .
    H H27D 0.4934 -0.0173 -0.0305 0.099 Uiso calc R 1 . .
    H H27E 0.5620 -0.0674 -0.0935 0.099 Uiso calc R 1 . .
    H H27F 0.4597 -0.0035 -0.1387 0.099 Uiso calc R 1 . .
    C C28A 0.2088(6) -0.0947(5) 0.5389(5) 0.064(2) Uani d . 1 . .
    H H28A 0.1457 -0.0694 0.4922 0.096 Uiso calc R 1 . .
    H H28B 0.1759 -0.1200 0.5865 0.096 Uiso calc R 1 . .
    H H28C 0.2479 -0.1379 0.5109 0.096 Uiso calc R 1 . .
    C C28B 0.6612(6) 0.0607(4) -0.1606(4) 0.0573(18) Uani d . 1 . .
    H H28D 0.7183 0.1064 -0.1530 0.086 Uiso calc R 1 . .
    H H28E 0.5972 0.0716 -0.2142 0.086 Uiso calc R 1 . .
    H H28F 0.6995 0.0078 -0.1689 0.086 Uiso calc R 1 . .
    C C29A 0.3931(6) -0.0683(5) 0.6525(4) 0.068(2) Uani d . 1 . .
    H H29A 0.4270 -0.1153 0.6258 0.102 Uiso calc R 1 . .
    H H29B 0.3615 -0.0886 0.7031 0.102 Uiso calc R 1 . .
    H H29C 0.4538 -0.0263 0.6752 0.102 Uiso calc R 1 . .
    C C29B 0.5680(6) 0.1377(4) -0.0535(4) 0.0627(19) Uani d . 1 . .
    H H29D 0.5368 0.1329 0.0010 0.094 Uiso calc R 1 . .
    H H29E 0.5058 0.1568 -0.1050 0.094 Uiso calc R 1 . .
    H H29F 0.6324 0.1782 -0.0421 0.094 Uiso calc R 1 . .
loop_
    _atom_site_aniso_label
    _atom_site_aniso_U_11
    _atom_site_aniso_U_22
    _atom_site_aniso_U_33
    _atom_site_aniso_U_12
    _atom_site_aniso_U_13
    _atom_site_aniso_U_23
    N1A 0.0250(19) 0.039(2) 0.030(2) 0.0001(19) 0.0074(16) 0.0064(19)
    O1A 0.0418(18) 0.041(2) 0.072(2) -0.0081(18) 0.0353(17) -0.0130(18)
    C1A 0.034(2) 0.039(3) 0.029(2) -0.007(2) 0.0193(19) -0.006(2)
    N1B 0.033(2) 0.038(2) 0.031(2) 0.003(2) 0.0072(17) 0.0077(18)
    O1B 0.046(2) 0.037(2) 0.056(2) -0.0089(19) 0.0041(17) -0.0084(19)
    C1B 0.044(3) 0.040(3) 0.021(2) 0.005(2) 0.008(2) 0.005(2)
    N2A 0.031(2) 0.044(3) 0.028(2) 0.003(2) 0.0037(16) 0.0090(19)
    O2A 0.0287(17) 0.072(3) 0.0445(19) -0.0030(19) 0.0115(15) 0.012(2)
    C2A 0.046(3) 0.028(3) 0.030(2) 0.003(2) 0.017(2) 0.002(2)
    N2B 0.033(2) 0.049(3) 0.024(2) -0.002(2) 0.0053(16) 0.0062(19)
    O2B 0.0439(19) 0.067(3) 0.0333(18) -0.007(2) 0.0122(15) 0.0144(18)
    C2B 0.035(3) 0.033(3) 0.025(2) -0.004(2) 0.003(2) 0.008(2)
    N3A 0.033(2) 0.049(3) 0.042(2) 0.004(2) 0.0058(18) 0.010(2)
    O3A 0.041(2) 0.069(3) 0.0417(19) 0.007(2) 0.0155(15) 0.0246(19)
    C3A 0.034(2) 0.032(3) 0.029(2) -0.005(2) 0.0075(19) 0.005(2)
    N3B 0.040(2) 0.038(3) 0.035(2) 0.000(2) 0.0076(18) 0.0049(19)
    O3B 0.0330(17) 0.063(3) 0.0386(18) 0.0011(19) 0.0106(15) 0.0039(18)
    C3B 0.038(3) 0.036(3) 0.027(2) 0.001(2) 0.012(2) 0.000(2)
    O4A 0.0332(17) 0.061(3) 0.0329(17) -0.0042(18) 0.0101(14) 0.0114(17)
    C4A 0.033(3) 0.030(3) 0.024(2) 0.004(2) 0.002(2) 0.005(2)
    O4B 0.0402(18) 0.055(2) 0.0234(16) -0.0034(18) 0.0040(14) 0.0030(17)
    C4B 0.041(3) 0.028(3) 0.032(2) 0.000(2) 0.009(2) 0.003(2)
    C5A 0.058(3) 0.032(3) 0.025(3) 0.003(3) 0.008(2) -0.003(2)
    C5B 0.045(3) 0.033(3) 0.041(3) 0.006(3) 0.002(2) -0.003(2)
    C6A 0.039(3) 0.031(3) 0.033(3) 0.009(2) 0.015(2) 0.003(2)
    C6B 0.056(3) 0.031(3) 0.036(3) -0.002(3) 0.003(2) -0.001(2)
    C7A 0.055(4) 0.052(4) 0.049(3) 0.003(3) 0.016(3) 0.007(3)
    C7B 0.047(3) 0.043(3) 0.059(4) -0.010(3) 0.008(3) 0.000(3)
    C8A 0.045(3) 0.061(4) 0.060(4) 0.011(3) -0.004(3) 0.005(3)
    C8B 0.060(3) 0.043(3) 0.064(4) -0.006(3) 0.031(3) 0.001(3)
    C9A 0.074(4) 0.076(5) 0.048(4) 0.015(4) 0.002(3) 0.017(4)
    C9B 0.093(5) 0.042(4) 0.042(3) -0.012(4) 0.019(3) 0.008(3)
    C10A 0.070(4) 0.070(5) 0.062(4) -0.011(4) 0.001(3) 0.029(4)
    C10B 0.069(4) 0.060(4) 0.050(4) 0.014(4) 0.008(3) 0.009(3)
    C11A 0.050(3) 0.061(4) 0.045(3) 0.009(3) 0.009(3) 0.015(3)
    C11B 0.050(3) 0.044(3) 0.049(3) 0.003(3) 0.011(3) 0.009(3)
    C12 0.044(3) 0.035(3) 0.044(3) -0.005(3) 0.018(2) -0.004(2)
    C12B 0.040(3) 0.032(3) 0.036(3) 0.008(2) 0.005(2) -0.003(2)
    C13A 0.043(3) 0.022(3) 0.045(3) -0.003(2) 0.009(2) 0.000(2)
    C13B 0.047(3) 0.025(3) 0.037(3) 0.007(2) 0.014(2) -0.002(2)
    C14A 0.049(3) 0.042(3) 0.057(4) 0.003(3) 0.007(3) 0.003(3)
    C14B 0.048(3) 0.038(3) 0.060(3) 0.000(3) 0.020(3) 0.005(3)
    C15A 0.042(3) 0.038(3) 0.084(5) -0.004(3) -0.002(3) 0.004(3)
    C15B 0.059(4) 0.049(4) 0.090(5) 0.002(3) 0.034(3) 0.010(4)
    C16A 0.081(5) 0.046(4) 0.057(4) -0.016(4) 0.009(3) 0.010(3)
    C16B 0.095(4) 0.036(3) 0.048(3) 0.011(3) 0.039(3) 0.012(3)
    C17A 0.058(4) 0.071(5) 0.094(5) -0.004(4) 0.033(4) 0.031(4)
    C17B 0.066(4) 0.044(3) 0.046(3) 0.008(3) 0.010(3) 0.002(3)
    C18A 0.051(3) 0.050(4) 0.063(4) 0.007(3) 0.024(3) 0.019(3)
    C18B 0.048(3) 0.034(3) 0.038(3) 0.003(3) 0.009(2) 0.006(2)
    C19A 0.039(3) 0.034(3) 0.031(3) 0.000(3) 0.007(2) -0.008(2)
    C19B 0.029(2) 0.036(3) 0.032(2) 0.004(2) 0.010(2) -0.001(2)
    C20A 0.052(3) 0.036(3) 0.030(2) 0.002(3) 0.013(2) -0.001(2)
    C20B 0.033(3) 0.037(3) 0.037(3) 0.002(3) 0.009(2) -0.001(2)
    C21A 0.035(3) 0.057(4) 0.043(3) -0.001(3) 0.004(2) 0.012(3)
    C21B 0.047(3) 0.051(4) 0.037(3) 0.006(3) 0.017(2) 0.012(3)
    C22A 0.058(4) 0.079(5) 0.052(4) 0.005(4) 0.000(3) 0.022(4)
    C22B 0.056(4) 0.046(3) 0.049(3) -0.004(3) 0.021(3) 0.004(3)
    C23A 0.080(4) 0.066(5) 0.043(3) 0.005(4) 0.018(3) 0.019(3)
    C23B 0.080(4) 0.045(3) 0.037(3) 0.004(3) 0.014(3) 0.009(3)
    C24A 0.058(3) 0.062(4) 0.049(3) 0.013(3) 0.021(3) 0.024(3)
    C24B 0.056(4) 0.061(4) 0.040(3) 0.008(3) 0.004(3) 0.010(3)
    C25A 0.029(2) 0.032(3) 0.027(2) 0.009(2) 0.0085(19) 0.001(2)
    C25B 0.041(3) 0.034(3) 0.033(3) -0.004(3) 0.009(2) 0.006(2)
    C26A 0.050(3) 0.048(3) 0.030(3) -0.018(3) 0.014(2) 0.006(2)
    C26B 0.035(3) 0.034(3) 0.030(2) -0.001(3) -0.008(2) 0.008(2)
    C27A 0.122(5) 0.081(5) 0.062(4) -0.013(5) 0.064(4) -0.007(4)
    C27B 0.069(4) 0.062(5) 0.061(4) -0.012(4) 0.006(3) -0.002(3)
    C28A 0.072(4) 0.058(4) 0.057(4) -0.022(4) 0.006(3) 0.013(3)
    C28B 0.071(4) 0.064(4) 0.033(3) 0.008(4) 0.005(3) 0.003(3)
    C29A 0.060(4) 0.104(6) 0.037(3) -0.018(4) 0.003(3) 0.025(3)
    C29B 0.075(4) 0.056(4) 0.056(4) 0.010(4) 0.013(3) 0.007(3)
_geom_special_details
;
All e.s.d.'s (except the e.s.d. in the dihedral angle between two l.s. planes)
are estimated using the full covariance matrix. The cell e.s.d.'s are taken
into account individually in the estimation of e.s.d.'s in distances, angles
and torsion angles; correlations between e.s.d.'s in cell parameters are only
used when they are defined by crystal symmetry. An approximate (isotropic)
treatment of cell e.s.d.'s is used for estimating e.s.d.'s involving l.s.
planes.
;
loop_
    _geom_bond_atom_site_label_1
    _geom_bond_atom_site_label_2
    _geom_bond_site_symmetry_2
    _geom_bond_distance
    _geom_bond_publ_flag
    N1A C19A . 1.360(6) ?
    N1A C1A . 1.425(6) ?
    N1A H1AA . 0.880 ?
    O1A C2A . 1.414(6) ?
    O1A H1AB . 0.840 ?
    C1A C2A . 1.539(7) ?
    C1A C12 . 1.549(7) ?
    C1A H1AC . 1.000 ?
    N1B C19B . 1.336(6) ?
    N1B C1B . 1.440(6) ?
    N1B H1BA . 0.880 ?
    O1B C2B . 1.407(6) ?
    O1B H1BB . 0.840 ?
    C1B C12B . 1.531(7) ?
    C1B C2B . 1.529(7) ?
    C1B H1BC . 1.000 ?
    N2A C25A . 1.314(6) ?
    N2A C4A . 1.464(6) ?
    N2A H2AA . 0.880 ?
    O2A C19A . 1.220(6) ?
    C2A C3A . 1.542(7) ?
    C2A H2AB . 1.000 ?
    N2B C25B . 1.348(6) ?
    N2B C4B . 1.467(6) ?
    N2B H2BA . 0.880 ?
    O2B C19B . 1.212(5) ?
    C2B C3B . 1.513(7) ?
    C2B H2BB . 1.000 ?
    N3A C24A . 1.310(7) ?
    N3A C20A . 1.349(7) ?
    O3A C25A . 1.223(6) ?
    C3A C4A . 1.518(7) ?
    C3A H3AB . 0.990 ?
    C3A H3AC . 0.990 ?
    N3B C24B . 1.315(7) ?
    N3B C20B . 1.335(6) ?
    O3B C25B . 1.213(6) ?
    C3B C4B . 1.507(7) ?
    C3B H3BB . 0.990 ?
    C3B H3BC . 0.990 ?
    O4A C25A . 1.335(5) ?
    O4A C26A . 1.481(6) ?
    C4A C5A . 1.528(7) ?
    C4A H4AA . 1.000 ?
    O4B C25B . 1.346(6) ?
    O4B C26B . 1.478(5) ?
    C4B C5B . 1.518(7) ?
    C4B H4BA . 1.000 ?
    C5A C6A . 1.525(7) ?
    C5A H5AA . 0.990 ?
    C5A H5AB . 0.990 ?
    C5B C6B . 1.485(8) ?
    C5B H5BA . 0.990 ?
    C5B H5BB . 0.990 ?
    C6A C7A . 1.356(8) ?
    C6A C11A . 1.363(8) ?
    C6B C11B . 1.371(8) ?
    C6B C7B . 1.413(8) ?
    C7A C8A . 1.381(8) ?
    C7A H7AA . 0.950 ?
    C7B C8B . 1.376(9) ?
    C7B H7BA . 0.950 ?
    C8A C9A . 1.382(10) ?
    C8A H8AA . 0.950 ?
    C8B C9B . 1.369(9) ?
    C8B H8BA . 0.950 ?
    C9A C10A . 1.334(10) ?
    C9A H9AA . 0.950 ?
    C9B C10B . 1.354(9) ?
    C9B H9BA . 0.950 ?
    C10A C11A . 1.400(8) ?
    C10A H10A . 0.950 ?
    C10B C11B . 1.355(9) ?
    C10B H10B . 0.950 ?
    C11A H11A . 0.950 ?
    C11B H11B . 0.950 ?
    C12 C13A . 1.498(7) ?
    C12 H12A . 0.990 ?
    C12 H12B . 0.990 ?
    C12B C13B . 1.506(7) ?
    C12B H12C . 0.990 ?
    C12B H12D . 0.990 ?
    C13A C18A . 1.361(8) ?
    C13A C14A . 1.392(8) ?
    C13B C14B . 1.351(8) ?
    C13B C18B . 1.404(7) ?
    C14A C15A . 1.367(9) ?
    C14A H14A . 0.950 ?
    C14B C15B . 1.382(9) ?
    C14B H14B . 0.950 ?
    C15A C16A . 1.404(10) ?
    C15A H15A . 0.950 ?
    C15B C16B . 1.358(9) ?
    C15B H15B . 0.950 ?
    C16A C17A . 1.349(9) ?
    C16A H16A . 0.950 ?
    C16B C17B . 1.393(9) ?
    C16B H16B . 0.950 ?
    C17A C18A . 1.387(9) ?
    C17A H17A . 0.950 ?
    C17B C18B . 1.388(8) ?
    C17B H17B . 0.950 ?
    C18A H18A . 0.950 ?
    C18B H18B . 0.950 ?
    C19A C20A . 1.470(7) ?
    C19B C20B . 1.486(7) ?
    C20A C21A . 1.387(7) ?
    C20B C21B . 1.399(8) ?
    C21A C22A . 1.382(8) ?
    C21A H21A . 0.950 ?
    C21B C22B . 1.389(8) ?
    C21B H21B . 0.950 ?
    C22A C23A . 1.361(9) ?
    C22A H22A . 0.950 ?
    C22B C23B . 1.339(9) ?
    C22B H22B . 0.950 ?
    C23A C24A . 1.354(9) ?
    C23A H23A . 0.950 ?
    C23B C24B . 1.406(9) ?
    C23B H23B . 0.950 ?
    C24A H24A . 0.950 ?
    C24B H24B . 0.950 ?
    C26A C28A . 1.488(8) ?
    C26A C27A . 1.507(10) ?
    C26A C29A . 1.520(8) ?
    C26B C29B . 1.484(9) ?
    C26B C27B . 1.493(9) ?
    C26B C28B . 1.538(8) ?
    C27A H27A . 0.980 ?
    C27A H27B . 0.980 ?
    C27A H27C . 0.980 ?
    C27B H27D . 0.980 ?
    C27B H27E . 0.980 ?
    C27B H27F . 0.980 ?
    C28A H28A . 0.980 ?
    C28A H28B . 0.980 ?
    C28A H28C . 0.980 ?
    C28B H28D . 0.980 ?
    C28B H28E . 0.980 ?
    C28B H28F . 0.980 ?
    C29A H29A . 0.980 ?
    C29A H29B . 0.980 ?
    C29A H29C . 0.980 ?
    C29B H29D . 0.980 ?
    C29B H29E . 0.980 ?
    C29B H29F . 0.980 ?
loop_
    _geom_angle_atom_site_label_1
    _geom_angle_atom_site_label_2
    _geom_angle_atom_site_label_3
    _geom_angle_site_symmetry_1
    _geom_angle_site_symmetry_3
    _geom_angle
    _geom_angle_publ_flag
    C19A N1A C1A . . 125.4(4) ?
    C19A N1A H1AA . . 117.3 ?
    C1A N1A H1AA . . 117.3 ?
    C2A O1A H1AB . . 109.5 ?
    N1A C1A C2A . . 107.5(4) ?
    N1A C1A C12 . . 111.3(4) ?
    C2A C1A C12 . . 112.5(4) ?
    N1A C1A H1AC . . 108.5 ?
    C2A C1A H1AC . . 108.5 ?
    C12 C1A H1AC . . 108.5 ?
    C19B N1B C1B . . 124.9(4) ?
    C19B N1B H1BA . . 117.6 ?
    C1B N1B H1BA . . 117.5 ?
    C2B O1B H1BB . . 109.5 ?
    N1B C1B C12B . . 110.4(4) ?
    N1B C1B C2B . . 109.0(4) ?
    C12B C1B C2B . . 112.6(4) ?
    N1B C1B H1BC . . 108.2 ?
    C12B C1B H1BC . . 108.2 ?
    C2B C1B H1BC . . 108.2 ?
    C25A N2A C4A . . 122.2(4) ?
    C25A N2A H2AA . . 118.9 ?
    C4A N2A H2AA . . 118.9 ?
    O1A C2A C3A . . 111.1(4) ?
    O1A C2A C1A . . 105.7(4) ?
    C3A C2A C1A . . 113.1(4) ?
    O1A C2A H2AB . . 108.9 ?
    C3A C2A H2AB . . 108.9 ?
    C1A C2A H2AB . . 108.9 ?
    C25B N2B C4B . . 120.6(4) ?
    C25B N2B H2BA . . 119.7 ?
    C4B N2B H2BA . . 119.7 ?
    O1B C2B C3B . . 113.6(4) ?
    O1B C2B C1B . . 106.7(4) ?
    C3B C2B C1B . . 112.4(4) ?
    O1B C2B H2BB . . 107.9 ?
    C3B C2B H2BB . . 107.9 ?
    C1B C2B H2BB . . 107.9 ?
    C24A N3A C20A . . 119.0(5) ?
    C4A C3A C2A . . 113.3(4) ?
    C4A C3A H3AB . . 108.9 ?
    C2A C3A H3AB . . 109.0 ?
    C4A C3A H3AC . . 108.9 ?
    C2A C3A H3AC . . 108.9 ?
    H3AB C3A H3AC . . 107.7 ?
    C24B N3B C20B . . 117.7(5) ?
    C4B C3B C2B . . 115.3(4) ?
    C4B C3B H3BB . . 108.5 ?
    C2B C3B H3BB . . 108.4 ?
    C4B C3B H3BC . . 108.4 ?
    C2B C3B H3BC . . 108.4 ?
    H3BB C3B H3BC . . 107.5 ?
    C25A O4A C26A . . 120.0(4) ?
    N2A C4A C3A . . 109.3(4) ?
    N2A C4A C5A . . 112.0(4) ?
    C3A C4A C5A . . 112.1(4) ?
    N2A C4A H4AA . . 107.8 ?
    C3A C4A H4AA . . 107.8 ?
    C5A C4A H4AA . . 107.8 ?
    C25B O4B C26B . . 119.6(4) ?
    N2B C4B C3B . . 110.2(4) ?
    N2B C4B C5B . . 110.6(4) ?
    C3B C4B C5B . . 112.3(4) ?
    N2B C4B H4BA . . 107.9 ?
    C3B C4B H4BA . . 107.9 ?
    C5B C4B H4BA . . 107.9 ?
    C4A C5A C6A . . 114.0(4) ?
    C4A C5A H5AA . . 108.7 ?
    C6A C5A H5AA . . 108.7 ?
    C4A C5A H5AB . . 108.8 ?
    C6A C5A H5AB . . 108.7 ?
    H5AA C5A H5AB . . 107.6 ?
    C6B C5B C4B . . 113.1(4) ?
    C6B C5B H5BA . . 108.9 ?
    C4B C5B H5BA . . 109.0 ?
    C6B C5B H5BB . . 109.0 ?
    C4B C5B H5BB . . 109.0 ?
    H5BA C5B H5BB . . 107.8 ?
    C7A C6A C11A . . 120.6(5) ?
    C7A C6A C5A . . 119.1(5) ?
    C11A C6A C5A . . 120.3(5) ?
    C11B C6B C7B . . 117.1(5) ?
    C11B C6B C5B . . 123.3(5) ?
    C7B C6B C5B . . 119.4(5) ?
    C6A C7A C8A . . 120.4(6) ?
    C6A C7A H7AA . . 119.8 ?
    C8A C7A H7AA . . 119.8 ?
    C8B C7B C6B . . 120.0(5) ?
    C8B C7B H7BA . . 120.0 ?
    C6B C7B H7BA . . 120.0 ?
    C7A C8A C9A . . 119.7(6) ?
    C7A C8A H8AA . . 120.2 ?
    C9A C8A H8AA . . 120.1 ?
    C9B C8B C7B . . 120.7(6) ?
    C9B C8B H8BA . . 119.6 ?
    C7B C8B H8BA . . 119.7 ?
    C10A C9A C8A . . 119.0(6) ?
    C10A C9A H9AA . . 120.5 ?
    C8A C9A H9AA . . 120.5 ?
    C10B C9B C8B . . 119.0(6) ?
    C10B C9B H9BA . . 120.5 ?
    C8B C9B H9BA . . 120.5 ?
    C9A C10A C11A . . 122.0(7) ?
    C9A C10A H10A . . 119.0 ?
    C11A C10A H10A . . 119.0 ?
    C9B C10B C11B . . 121.4(6) ?
    C9B C10B H10B . . 119.3 ?
    C11B C10B H10B . . 119.3 ?
    C6A C11A C10A . . 118.2(6) ?
    C6A C11A H11A . . 120.9 ?
    C10A C11A H11A . . 120.9 ?
    C10B C11B C6B . . 121.6(6) ?
    C10B C11B H11B . . 119.2 ?
    C6B C11B H11B . . 119.2 ?
    C13A C12 C1A . . 113.7(4) ?
    C13A C12 H12A . . 108.8 ?
    C1A C12 H12A . . 108.8 ?
    C13A C12 H12B . . 108.8 ?
    C1A C12 H12B . . 108.8 ?
    H12A C12 H12B . . 107.7 ?
    C13B C12B C1B . . 113.6(4) ?
    C13B C12B H12C . . 108.8 ?
    C1B C12B H12C . . 108.8 ?
    C13B C12B H12D . . 108.9 ?
    C1B C12B H12D . . 108.8 ?
    H12C C12B H12D . . 107.7 ?
    C18A C13A C14A . . 117.2(5) ?
    C18A C13A C12 . . 120.4(5) ?
    C14A C13A C12 . . 122.3(5) ?
    C14B C13B C18B . . 118.3(5) ?
    C14B C13B C12B . . 121.4(5) ?
    C18B C13B C12B . . 120.3(5) ?
    C15A C14A C13A . . 121.9(6) ?
    C15A C14A H14A . . 119.0 ?
    C13A C14A H14A . . 119.0 ?
    C13B C14B C15B . . 122.9(6) ?
    C13B C14B H14B . . 118.6 ?
    C15B C14B H14B . . 118.6 ?
    C14A C15A C16A . . 119.2(6) ?
    C14A C15A H15A . . 120.4 ?
    C16A C15A H15A . . 120.4 ?
    C16B C15B C14B . . 118.1(6) ?
    C16B C15B H15B . . 120.9 ?
    C14B C15B H15B . . 120.9 ?
    C17A C16A C15A . . 119.2(6) ?
    C17A C16A H16A . . 120.4 ?
    C15A C16A H16A . . 120.4 ?
    C15B C16B C17B . . 122.1(6) ?
    C15B C16B H16B . . 118.9 ?
    C17B C16B H16B . . 119.0 ?
    C16A C17A C18A . . 120.5(7) ?
    C16A C17A H17A . . 119.8 ?
    C18A C17A H17A . . 119.7 ?
    C18B C17B C16B . . 118.0(5) ?
    C18B C17B H17B . . 121.0 ?
    C16B C17B H17B . . 121.0 ?
    C13A C18A C17A . . 121.9(6) ?
    C13A C18A H18A . . 119.1 ?
    C17A C18A H18A . . 119.1 ?
    C17B C18B C13B . . 120.5(5) ?
    C17B C18B H18B . . 119.7 ?
    C13B C18B H18B . . 119.7 ?
    O2A C19A N1A . . 123.1(5) ?
    O2A C19A C20A . . 124.4(5) ?
    N1A C19A C20A . . 112.3(5) ?
    O2B C19B N1B . . 123.3(4) ?
    O2B C19B C20B . . 122.7(5) ?
    N1B C19B C20B . . 114.0(4) ?
    N3A C20A C21A . . 120.2(5) ?
    N3A C20A C19A . . 119.7(4) ?
    C21A C20A C19A . . 120.1(5) ?
    N3B C20B C21B . . 122.9(5) ?
    N3B C20B C19B . . 117.9(4) ?
    C21B C20B C19B . . 119.2(4) ?
    C22A C21A C20A . . 119.3(6) ?
    C22A C21A H21A . . 120.3 ?
    C20A C21A H21A . . 120.4 ?
    C22B C21B C20B . . 117.8(5) ?
    C22B C21B H21B . . 121.1 ?
    C20B C21B H21B . . 121.1 ?
    C23A C22A C21A . . 118.8(6) ?
    C23A C22A H22A . . 120.6 ?
    C21A C22A H22A . . 120.6 ?
    C23B C22B C21B . . 119.6(6) ?
    C23B C22B H22B . . 120.2 ?
    C21B C22B H22B . . 120.2 ?
    C22A C23A C24A . . 119.0(6) ?
    C22A C23A H23A . . 120.5 ?
    C24A C23A H23A . . 120.5 ?
    C22B C23B C24B . . 118.9(5) ?
    C22B C23B H23B . . 120.6 ?
    C24B C23B H23B . . 120.5 ?
    N3A C24A C23A . . 123.7(6) ?
    N3A C24A H24A . . 118.1 ?
    C23A C24A H24A . . 118.1 ?
    N3B C24B C23B . . 123.1(5) ?
    N3B C24B H24B . . 118.4 ?
    C23B C24B H24B . . 118.5 ?
    O3A C25A N2A . . 123.4(4) ?
    O3A C25A O4A . . 124.7(4) ?
    N2A C25A O4A . . 111.9(4) ?
    O3B C25B O4B . . 124.9(4) ?
    O3B C25B N2B . . 125.4(4) ?
    O4B C25B N2B . . 109.7(4) ?
    C28A C26A O4A . . 111.1(4) ?
    C28A C26A C27A . . 112.0(5) ?
    O4A C26A C27A . . 109.5(5) ?
    C28A C26A C29A . . 109.5(5) ?
    O4A C26A C29A . . 101.1(4) ?
    C27A C26A C29A . . 113.1(5) ?
    O4B C26B C29B . . 110.6(4) ?
    O4B C26B C27B . . 109.7(4) ?
    C29B C26B C27B . . 114.7(5) ?
    O4B C26B C28B . . 99.9(4) ?
    C29B C26B C28B . . 110.6(5) ?
    C27B C26B C28B . . 110.3(5) ?
    C26A C27A H27A . . 109.5 ?
    C26A C27A H27B . . 109.5 ?
    H27A C27A H27B . . 109.5 ?
    C26A C27A H27C . . 109.5 ?
    H27A C27A H27C . . 109.5 ?
    H27B C27A H27C . . 109.5 ?
    C26B C27B H27D . . 109.5 ?
    C26B C27B H27E . . 109.5 ?
    H27D C27B H27E . . 109.5 ?
    C26B C27B H27F . . 109.5 ?
    H27D C27B H27F . . 109.5 ?
    H27E C27B H27F . . 109.5 ?
    C26A C28A H28A . . 109.5 ?
    C26A C28A H28B . . 109.5 ?
    H28A C28A H28B . . 109.5 ?
    C26A C28A H28C . . 109.4 ?
    H28A C28A H28C . . 109.5 ?
    H28B C28A H28C . . 109.5 ?
    C26B C28B H28D . . 109.5 ?
    C26B C28B H28E . . 109.5 ?
    H28D C28B H28E . . 109.5 ?
    C26B C28B H28F . . 109.5 ?
    H28D C28B H28F . . 109.5 ?
    H28E C28B H28F . . 109.5 ?
    C26A C29A H29A . . 109.5 ?
    C26A C29A H29B . . 109.5 ?
    H29A C29A H29B . . 109.5 ?
    C26A C29A H29C . . 109.4 ?
    H29A C29A H29C . . 109.5 ?
    H29B C29A H29C . . 109.5 ?
    C26B C29B H29D . . 109.5 ?
    C26B C29B H29E . . 109.5 ?
    H29D C29B H29E . . 109.5 ?
    C26B C29B H29F . . 109.5 ?
    H29D C29B H29F . . 109.5 ?
    H29E C29B H29F . . 109.5 ?
loop_
    _geom_torsion_atom_site_label_1
    _geom_torsion_atom_site_label_2
    _geom_torsion_atom_site_label_3
    _geom_torsion_atom_site_label_4
    _geom_torsion_site_symmetry_1
    _geom_torsion_site_symmetry_2
    _geom_torsion_site_symmetry_3
    _geom_torsion_site_symmetry_4
    _geom_torsion
    _geom_torsion_publ_flag
    C19A N1A C1A C2A . . . . -151.1(4) ?
    C19A N1A C1A C12 . . . . 85.3(6) ?
    C19B N1B C1B C12B . . . . 88.6(6) ?
    C19B N1B C1B C2B . . . . -147.2(5) ?
    N1A C1A C2A O1A . . . . -66.7(5) ?
    C12 C1A C2A O1A . . . . 56.2(5) ?
    N1A C1A C2A C3A . . . . 55.1(5) ?
    C12 C1A C2A C3A . . . . 178.0(4) ?
    N1B C1B C2B O1B . . . . -67.8(5) ?
    C12B C1B C2B O1B . . . . 55.2(5) ?
    N1B C1B C2B C3B . . . . 57.5(5) ?
    C12B C1B C2B C3B . . . . -179.6(4) ?
    O1A C2A C3A C4A . . . . 177.4(4) ?
    C1A C2A C3A C4A . . . . 58.7(5) ?
    O1B C2B C3B C4B . . . . -179.2(4) ?
    C1B C2B C3B C4B . . . . 59.4(5) ?
    C25A N2A C4A C3A . . . . -144.4(5) ?
    C25A N2A C4A C5A . . . . 90.8(6) ?
    C2A C3A C4A N2A . . . . 64.0(5) ?
    C2A C3A C4A C5A . . . . -171.2(4) ?
    C25B N2B C4B C3B . . . . -120.8(5) ?
    C25B N2B C4B C5B . . . . 114.5(5) ?
    C2B C3B C4B N2B . . . . 68.0(5) ?
    C2B C3B C4B C5B . . . . -168.3(4) ?
    N2A C4A C5A C6A . . . . -164.0(4) ?
    C3A C4A C5A C6A . . . . 72.8(6) ?
    N2B C4B C5B C6B . . . . -169.6(4) ?
    C3B C4B C5B C6B . . . . 66.9(6) ?
    C4A C5A C6A C7A . . . . 63.7(7) ?
    C4A C5A C6A C11A . . . . -116.2(6) ?
    C4B C5B C6B C11B . . . . -111.4(6) ?
    C4B C5B C6B C7B . . . . 63.3(7) ?
    C11A C6A C7A C8A . . . . -0.5(9) ?
    C5A C6A C7A C8A . . . . 179.6(5) ?
    C11B C6B C7B C8B . . . . -2.3(8) ?
    C5B C6B C7B C8B . . . . -177.3(5) ?
    C6A C7A C8A C9A . . . . 1.4(10) ?
    C6B C7B C8B C9B . . . . 0.5(9) ?
    C7A C8A C9A C10A . . . . -3.4(11) ?
    C7B C8B C9B C10B . . . . -1.1(9) ?
    C8A C9A C10A C11A . . . . 4.5(12) ?
    C8B C9B C10B C11B . . . . 3.6(10) ?
    C7A C6A C11A C10A . . . . 1.5(9) ?
    C5A C6A C11A C10A . . . . -178.6(6) ?
    C9A C10A C11A C6A . . . . -3.5(11) ?
    C9B C10B C11B C6B . . . . -5.6(10) ?
    C7B C6B C11B C10B . . . . 4.8(9) ?
    C5B C6B C11B C10B . . . . 179.6(6) ?
    N1A C1A C12 C13A . . . . -174.2(4) ?
    C2A C1A C12 C13A . . . . 65.0(6) ?
    N1B C1B C12B C13B . . . . -178.9(4) ?
    C2B C1B C12B C13B . . . . 59.0(6) ?
    C1A C12 C13A C18A . . . . 87.8(6) ?
    C1A C12 C13A C14A . . . . -93.6(6) ?
    C1B C12B C13B C14B . . . . -101.6(6) ?
    C1B C12B C13B C18B . . . . 79.1(6) ?
    C18A C13A C14A C15A . . . . 0.9(9) ?
    C12 C13A C14A C15A . . . . -177.8(5) ?
    C18B C13B C14B C15B . . . . 0.0(9) ?
    C12B C13B C14B C15B . . . . -179.4(6) ?
    C13A C14A C15A C16A . . . . -1.3(9) ?
    C13B C14B C15B C16B . . . . 1.0(10) ?
    C14A C15A C16A C17A . . . . 1.1(10) ?
    C14B C15B C16B C17B . . . . -0.9(10) ?
    C15A C16A C17A C18A . . . . -0.5(11) ?
    C15B C16B C17B C18B . . . . -0.1(9) ?
    C14A C13A C18A C17A . . . . -0.2(9) ?
    C12 C13A C18A C17A . . . . 178.5(6) ?
    C16A C17A C18A C13A . . . . 0.1(11) ?
    C16B C17B C18B C13B . . . . 1.0(8) ?
    C14B C13B C18B C17B . . . . -1.0(8) ?
    C12B C13B C18B C17B . . . . 178.3(5) ?
    C1A N1A C19A O2A . . . . -0.5(8) ?
    C1A N1A C19A C20A . . . . 175.2(4) ?
    C1B N1B C19B O2B . . . . -0.6(8) ?
    C1B N1B C19B C20B . . . . 179.8(4) ?
    C24A N3A C20A C21A . . . . 1.5(8) ?
    C24A N3A C20A C19A . . . . 178.7(5) ?
    O2A C19A C20A N3A . . . . 174.7(5) ?
    N1A C19A C20A N3A . . . . -0.9(7) ?
    O2A C19A C20A C21A . . . . -8.1(8) ?
    N1A C19A C20A C21A . . . . 176.3(5) ?
    C24B N3B C20B C21B . . . . 1.2(8) ?
    C24B N3B C20B C19B . . . . -178.6(5) ?
    O2B C19B C20B N3B . . . . 178.2(5) ?
    N1B C19B C20B N3B . . . . -2.1(7) ?
    O2B C19B C20B C21B . . . . -1.5(8) ?
    N1B C19B C20B C21B . . . . 178.1(5) ?
    N3A C20A C21A C22A . . . . 0.2(9) ?
    C19A C20A C21A C22A . . . . -177.0(6) ?
    N3B C20B C21B C22B . . . . -2.4(9) ?
    C19B C20B C21B C22B . . . . 177.3(5) ?
    C20A C21A C22A C23A . . . . -0.7(10) ?
    C20B C21B C22B C23B . . . . 1.9(9) ?
    C21A C22A C23A C24A . . . . -0.4(11) ?
    C21B C22B C23B C24B . . . . -0.2(9) ?
    C20A N3A C24A C23A . . . . -2.7(9) ?
    C22A C23A C24A N3A . . . . 2.2(11) ?
    C20B N3B C24B C23B . . . . 0.6(9) ?
    C22B C23B C24B N3B . . . . -1.1(10) ?
    C4A N2A C25A O3A . . . . -3.5(8) ?
    C4A N2A C25A O4A . . . . 177.3(4) ?
    C26A O4A C25A O3A . . . . 4.3(7) ?
    C26A O4A C25A N2A . . . . -176.4(4) ?
    C26B O4B C25B O3B . . . . -11.5(8) ?
    C26B O4B C25B N2B . . . . 169.9(4) ?
    C4B N2B C25B O3B . . . . 5.5(8) ?
    C4B N2B C25B O4B . . . . -175.9(4) ?
    C25A O4A C26A C28A . . . . 56.5(7) ?
    C25A O4A C26A C27A . . . . -67.7(6) ?
    C25A O4A C26A C29A . . . . 172.7(5) ?
    C25B O4B C26B C29B . . . . 67.7(6) ?
    C25B O4B C26B C27B . . . . -59.8(6) ?
    C25B O4B C26B C28B . . . . -175.7(5) ?
loop_
    _geom_hbond_atom_site_label_D
    _geom_hbond_atom_site_label_H
    _geom_hbond_atom_site_label_A
    _geom_hbond_site_symmetry_A
    _geom_hbond_distance_DH
    _geom_hbond_distance_HA
    _geom_hbond_distance_DA
    _geom_hbond_angle_DHA
    _geom_hbond_publ_flag
    N2A H2AA O2B . 0.88 2.04 2.888(5) 162 y
    O1A H1AB O3B . 0.84 1.89 2.707(5) 164 y
    N2B H2BA O2A 1_655 0.88 2.01 2.843(5) 159 y
    O1B H1BB O3A 1_655 0.84 1.88 2.711(5) 171 y
    C23B H23B CgA 2_646 0.95 2.97 3.776(4) 144 y
data_global
_journal_date_recd_electronic     2008-06-04
_journal_date_accepted     2008-06-23
_journal_name_full     'Acta Crystallographica, Section E'
_journal_year     2008
_journal_volume     64
_journal_issue      7
_journal_page_first     o1362
_journal_page_last     o1362
_journal_paper_category     QO
_journal_coeditor_code     CF2204
_publ_contact_author_name     'Zheng, Jian-Feng'
_publ_contact_author_address
;
Department of Chemistry and The Key Laboratory for Chemical Biology of
Fujian Province, College of Chemistry and Chemical Engineering,
Xiamen University, Xiamen, Fujian 361005, People's Republic of China
;
_publ_contact_author_email     zjf485@xmu.edu.cn
_publ_contact_author_fax     '86-592-2185780'
_publ_contact_author_phone     '86-592-2182110'
_publ_section_title
;
(1<i>S</i>,3<i>S</i>,4<i>S</i>)-<i>tert</i>-Butyl
<i>N</i>-[1-benzyl-3-hydroxy-5-phenyl-4-(picolinamido)pentyl]carbamate
;
loop_
    _publ_author_name
    _publ_author_address
    'Zheng, Jian-Feng'
;
Department of Chemistry and The Key Laboratory for Chemical Biology of
Fujian Province, College of Chemistry and Chemical Engineering,
Xiamen University, Xiamen, Fujian 361005, People's Republic of China
;
    'Huang, Su-Yu'
;
Department of Chemistry and The Key Laboratory for Chemical Biology of
Fujian Province, College of Chemistry and Chemical Engineering,
Xiamen University, Xiamen, Fujian 361005, People's Republic of China
;
    'Guo, Jian-Nan'
;
Department of Chemistry and The Key Laboratory for Chemical Biology of
Fujian Province, College of Chemistry and Chemical Engineering,
Xiamen University, Xiamen, Fujian 361005, People's Republic of China
;
    'Zhang, Yu'
;
Department of Chemistry and The Key Laboratory for Chemical Biology of
Fujian Province, College of Chemistry and Chemical Engineering,
Xiamen University, Xiamen, Fujian 361005, People's Republic of China
;
    'Jin, Li-Ren'
;
Department of Chemistry and The Key Laboratory for Chemical Biology of
Fujian Province, College of Chemistry and Chemical Engineering,
Xiamen University, Xiamen, Fujian 361005, People's Republic of China
;
