# Supplementary material for: (1S,3S,4S)-tert-Butyl N-[1-benzyl-3-hydr­oxy-5-phenyl-4-(picolinamido)pent­yl]carbamate
Source: Acta Crystallogr Sect E Struct Rep Online. 2008 Jun 28;64(Pt 7):o1362. doi: 10.1107/S1600536808018965 (PMC2961835; doi:10.1107/S1600536808018965)
Supplement: Supplementary file 2 [file e-64-o1362-Isup2.hkl]

# 
# h,k,l, Fc-squared, Fo-squared, sigma(Fo-squared) and status flag 
# 
data_I 
_shelx_title ' a in P2(1)' 
_shelx_refln_list_code          4 
_shelx_F_calc_maximum      124.40 
_exptl_crystal_F_000      1048.00 
_reflns_d_resolution_high  0.8409 
 
loop_ 
 _symmetry_equiv_pos_as_xyz 
 'x, y, z' 
 '-x, y+1/2, -z' 
 
_cell_length_a    11.7573 
_cell_length_b    15.9783 
_cell_length_c    15.0881 
_cell_angle_alpha  90.000 
_cell_angle_beta  103.787 
_cell_angle_gamma  90.000 
 
_shelx_F_squared_multiplier     1.000 
 
loop_ 
 _refln_index_h 
 _refln_index_k 
 _refln_index_l 
 _refln_F_squared_calc 
 _refln_F_squared_meas 
 _refln_F_squared_sigma 
 _refln_observed_status 
   0 -18   0       54.67       48.07     46.33 o 
   1 -18   0        0.51       26.07     29.71 o 
   2 -18   0        8.45       15.22     19.19 o 
   3 -18   0       75.67       63.96     20.58 o 
   4 -18   0       14.71       26.24     20.58 o 
   1 -17   0       38.26       40.05     20.54 o 
   2 -17   0       46.32       61.91     18.41 o 
   3 -17   0        0.25       40.05     19.06 o 
   4 -17   0        6.35       26.33     22.86 o 
   5 -17   0       63.59       46.76     30.79 o 
   6 -17   0        0.41        5.65     46.50 o 
   0 -16   0       32.01       28.65     22.06 o 
   1 -16   0       19.55       28.98     18.59 o 
   2 -16   0      112.43      127.90     18.36 o 
   3 -16   0       44.55       67.64     21.25 o 
   4 -16   0       70.72       67.37     21.34 o 
   5 -16   0      117.40       81.86     29.18 o 
   6 -16   0        8.97        0.17     44.01 o 
   7 -16   0       72.88       74.27     30.97 o 
   1 -15   0       28.39       13.89     18.56 o 
   2 -15   0       12.81       21.03     18.14 o 
   3 -15   0       19.00       36.13     19.70 o 
   4 -15   0       23.26       13.96     20.59 o 
   5 -15   0      114.27      103.83     27.28 o 
   6 -15   0       78.39       51.69     27.35 o 
   7 -15   0       42.01       39.44     28.11 o 
   8 -15   0       37.43       53.72     29.17 o 
   0 -14   0      815.46     1003.12     46.59 o 
   1 -14   0        3.86        0.67     16.52 o 
   2 -14   0      305.55      297.76     31.63 o 
   3 -14   0      195.62      205.69     21.09 o 
   4 -14   0       50.98       39.23     19.21 o 
   5 -14   0       84.14       53.91     26.51 o 
   6 -14   0       10.76        0.33     26.74 o 
   7 -14   0        7.33       15.58     26.31 o 
   8 -14   0       11.01       10.45     27.09 o 
   9 -14   0       29.70       28.24     29.61 o 
   1 -13   0       69.83       82.17     15.67 o 
   2 -13   0      295.88      340.02     16.41 o 
   3 -13   0      133.73      119.43     18.20 o 
   4 -13   0       84.56       64.66     17.97 o 
   5 -13   0       62.36       71.85     23.24 o 
   6 -13   0       27.71       17.41     23.22 o 
   7 -13   0      172.11      188.12     28.39 o 
   8 -13   0        3.80       29.15     25.78 o 
   9 -13   0       38.06       56.28     28.58 o 
   0 -12   0      377.50      459.16     21.41 o 
   1 -12   0       88.66       77.08     13.59 o 
   2 -12   0       44.30       44.24     12.81 o 
   3 -12   0      116.12      131.05     11.88 o 
   4 -12   0       35.22       32.25     17.48 o 
   5 -12   0      559.27      496.44     27.27 o 
   6 -12   0       19.02       17.46     22.15 o 
   7 -12   0        7.87        7.56     23.41 o 
   8 -12   0       43.54       56.60     24.54 o 
   9 -12   0        4.40       41.43     36.98 o 
  10 -12   0       14.23       44.79     37.70 o 
   1 -11   0       58.77       44.95     12.88 o 
   2 -11   0      264.57      262.25     15.54 o 
   3 -11   0       24.46       23.64     11.65 o 
   4 -11   0       82.00       66.05     20.00 o 
   5 -11   0      392.38      338.76     24.73 o 
   6 -11   0       62.95       68.86     22.77 o 
   7 -11   0       91.18      101.82     23.52 o 
   8 -11   0       17.32       25.70     24.32 o 
   9 -11   0       12.27       18.94     33.94 o 
  10 -11   0        8.81       13.23     35.27 o 
   0 -10   0      319.21      337.44     22.44 o 
   1 -10   0      255.58      228.98     17.78 o 
   2 -10   0       19.04       27.54     14.10 o 
   3 -10   0      309.61      321.49     14.30 o 
   4 -10   0      446.99      424.85     23.38 o 
   5 -10   0      493.92      459.63     25.16 o 
   6 -10   0      150.96      133.77     21.48 o 
   7 -10   0      181.43      198.95     36.83 o 
   8 -10   0       65.32       88.20     23.27 o 
   9 -10   0      247.71      239.00     35.56 o 
  10 -10   0       94.29       73.84     34.60 o 
   1  -9   0      627.96      610.64     21.51 o 
   2  -9   0     1145.73     1128.62     24.41 o 
   3  -9   0      226.31      299.59     65.57 o 
   4  -9   0      372.58      363.11     22.80 o 
   5  -9   0      490.39      534.44     24.89 o 
   6  -9   0       11.94       13.53     18.98 o 
   7  -9   0      147.75      143.14     21.49 o 
   8  -9   0      196.76      205.58     32.86 o 
   9  -9   0      116.46      120.40     32.05 o 
  10  -9   0       29.22       33.76     31.85 o 
   1  -8   0     1981.18     1956.85     29.62 o 
   2  -8   0      537.22      633.99     15.70 o 
   3  -8   0      758.48      743.32     15.04 o 
   4  -8   0      167.84      230.17     49.60 o 
   5  -8   0      217.45      292.27     28.41 o 
   6  -8   0       47.08       54.68     26.10 o 
   7  -8   0       12.61       46.34     20.45 o 
   8  -8   0       24.05       37.47     27.51 o 
   9  -8   0      173.27      176.51     30.20 o 
  10  -8   0      154.70      106.61     29.62 o 
   1  -7   0      169.30      239.62     26.20 o 
   2  -7   0     1054.02     1053.85     14.94 o 
   3  -7   0      113.75      143.91     15.24 o 
   4  -7   0     1386.41     1353.61     30.07 o 
   5  -7   0       10.80       73.55     23.11 o 
   6  -7   0        5.61       13.15     17.77 o 
   7  -7   0       22.70       20.12     24.26 o 
   8  -7   0      404.43      482.16     33.04 o 
   9  -7   0      110.63      107.29     21.80 o 
  10  -7   0      173.67      182.54     22.12 o 
  11  -7   0       10.45       44.16     41.72 o 
  12  -7   0       53.44       90.20     44.94 o 
   1  -6   0     2470.96     2267.05     28.67 o 
   2  -6   0     2353.47     2179.02     29.83 o 
   3  -6   0      244.00      216.64     15.00 o 
   4  -6   0      203.40      208.52     17.52 o 
   5  -6   0      666.22      691.71     29.94 o 
   6  -6   0        8.88       22.09     21.46 o 
   7  -6   0      154.28      173.26     18.57 o 
   8  -6   0      337.26      327.93     32.05 o 
   9  -6   0       65.20       74.69     19.52 o 
  10  -6   0       58.53      126.59     40.54 o 
  11  -6   0       81.22       86.14     40.80 o 
  12  -6   0       58.27      113.88     46.70 o 
   1  -5   0     1388.65     1145.55     20.12 o 
   2  -5   0     3116.79     2866.08     61.18 o 
   3  -5   0      154.23      168.41     15.24 o 
   4  -5   0      281.70      274.26     24.12 o 
   5  -5   0      855.31      888.91     18.80 o 
   6  -5   0       36.84       42.58     15.62 o 
   7  -5   0      199.50      190.82     18.85 o 
   8  -5   0      220.00      194.51     18.91 o 
   9  -5   0      524.70      494.24     23.21 o 
  10  -5   0      135.67      181.61     37.64 o 
  11  -5   0        8.92        4.08     35.09 o 
  12  -5   0        7.44        0.00     44.85 o 
  13  -5   0       10.88        4.92     47.25 o 
   1  -4   0     1002.27      976.72     16.27 o 
   2  -4   0     6357.88     5747.43     44.24 o 
   3  -4   0     1148.34     1033.90     29.04 o 
   4  -4   0      747.90      780.30     72.00 o 
   5  -4   0      549.12      628.78     29.49 o 
   6  -4   0      993.40     1002.24     22.10 o 
   7  -4   0      376.88      386.99     26.90 o 
   8  -4   0      116.05      113.56     21.09 o 
   9  -4   0      324.87      363.19     21.01 o 
  10  -4   0      322.57      314.89     42.30 o 
  11  -4   0      274.15      261.38     42.25 o 
  12  -4   0       91.76       74.97     45.84 o 
  13  -4   0       17.50       24.32     48.73 o 
   1  -3   0       22.55      118.69      8.63 o 
   2  -3   0       82.47       81.80     14.71 o 
   3  -3   0      815.26      690.26     22.38 o 
   4  -3   0     2007.93     1884.74     24.53 o 
   5  -3   0     1331.44     1225.54     20.85 o 
   6  -3   0      193.35      193.13     24.51 o 
   7  -3   0       80.13       97.10     14.80 o 
   8  -3   0      144.37      143.35     16.12 o 
   9  -3   0       90.46       69.88     16.82 o 
  10  -3   0      304.48      248.26     40.91 o 
  11  -3   0      157.98      158.30     43.58 o 
  12  -3   0        2.65        2.00     42.68 o 
  13  -3   0        9.42       25.97     40.07 o 
   3  -2   0     2737.51     2257.46     27.36 o 
   4  -2   0      689.85      667.30     19.89 o 
   5  -2   0     1626.09     1659.61     22.26 o 
   6  -2   0      245.12      213.42     13.96 o 
   7  -2   0      606.72      594.69     17.59 o 
   8  -2   0       69.80       69.41     14.47 o 
   9  -2   0      599.33      563.47     40.74 o 
  10  -2   0      708.71      784.98     49.25 o 
  11  -2   0      160.69      160.59     44.27 o 
  12  -2   0      196.83      226.31     40.07 o 
  13  -2   0       19.25       36.34     48.36 o 
   3  -1   0      130.33      119.53     12.39 o 
   4  -1   0     2238.68     2156.50     24.09 o 
   5  -1   0      446.34     1044.96     19.37 o 
   6  -1   0      370.42      396.74     13.45 o 
   7  -1   0       84.17       54.78     11.56 o 
   8  -1   0       93.35       76.65     16.30 o 
   9  -1   0       97.90       61.85     36.54 o 
  10  -1   0      207.84      201.41     35.50 o 
  11  -1   0       89.75       96.16     43.32 o 
  12  -1   0       72.63       76.27     44.68 o 
  13  -1   0        1.57       16.27     41.61 o 
   3   0   0      570.84      704.68     13.17 o 
   4   0   0       17.86        6.49      8.86 o 
   5   0   0      527.53      499.33     13.17 o 
   6   0   0      157.83      148.80     10.66 o 
   7   0   0       24.68       32.11      9.38 o 
   8   0   0       45.66       56.27      9.39 o 
   9   0   0      341.89      350.19     27.30 o 
  10   0   0      148.15      265.98     41.70 o 
  11   0   0      385.61      339.91     45.60 o 
  12   0   0       42.71       52.06     42.27 o 
  13   0   0       10.56        0.00     43.17 o 
   4   1   0     2237.83     2075.83     17.98 o 
   5   1   0      445.77      751.50     13.78 o 
   6   1   0      370.03      378.97     11.12 o 
   7   1   0       84.59       70.30      8.34 o 
   8   1   0       93.23       78.15     12.39 o 
   9   1   0       97.66       47.63     34.95 o 
  10   1   0      207.56      250.02     28.74 o 
  11   1   0       89.81       92.83     25.43 o 
  12   1   0       72.74       38.89     46.59 o 
  13   1   0        1.57       11.47     46.68 o 
   2   2   0     2556.18     2304.49     16.91 o 
   6   2   0      244.84      277.74     10.60 o 
   7   2   0      608.16      568.01     12.22 o 
   8   2   0       69.78       75.25     32.23 o 
   9   2   0      598.46      606.67     43.58 o 
  10   2   0      707.73      798.96     45.81 o 
  11   2   0      160.49      133.57     42.33 o 
  12   2   0      196.84      188.97     31.20 o 
  13   2   0       19.28        0.20     47.11 o 
   3   3   0      815.45      784.19     13.32 o 
   4   3   0     2007.29     1893.32     22.12 o 
   7   3   0       80.43       73.29      8.77 o 
   8   3   0      144.50      146.19     33.82 o 
   9   3   0       90.75       46.68     35.64 o 
  10   3   0      304.38      244.76     42.25 o 
  11   3   0      158.11      159.49     44.50 o 
  12   3   0        2.66       26.58     42.39 o 
  13   3   0        9.44       16.98     29.58 o 
   4   4   0      748.99      723.45     15.03 o 
   5   4   0      549.95      651.12     16.36 o 
   6   4   0      993.27      985.95     21.25 o 
   7   4   0      376.82      377.37     18.33 o 
   8   4   0      115.97      112.83     15.26 o 
   9   4   0      325.32      348.74     19.83 o 
  10   4   0      322.25      339.85     45.11 o 
  11   4   0      274.56      291.69     47.25 o 
  12   4   0       91.72       61.85     47.23 o 
  13   4   0       17.62       30.95     47.78 o 
   5   5   0      854.46      894.72     17.05 o 
   6   5   0       36.72       66.48     11.87 o 
   7   5   0      199.59      217.66     14.85 o 
   8   5   0      220.18      224.57     15.37 o 
   9   5   0      524.68      500.95     37.79 o 
  10   5   0      135.35      147.09     43.87 o 
  11   5   0        9.00        6.40     39.32 o 
  12   5   0        7.43       37.50     37.73 o 
  13   5   0       10.86        0.00     40.68 o 
   6   6   0        8.91       11.26     10.28 o 
   7   6   0      154.82      150.58     12.31 o 
   8   6   0      337.70      326.21     35.33 o 
   9   6   0       64.97       23.57     29.24 o 
  10   6   0       58.73      111.25     39.93 o 
  11   6   0       81.19       50.70     44.21 o 
  12   6   0       58.15       36.95     48.82 o 
   7   7   0       22.69       51.08     31.36 o 
   8   7   0      404.16      457.49     36.11 o 
   9   7   0      110.55       98.74     40.45 o 
  10   7   0      173.77      176.95     43.17 o 
  11   7   0       10.47       14.01     35.79 o 
  12   7   0       53.40       72.91     50.79 o 
   8   8   0       24.13       43.06     37.29 o 
   9   8   0      173.31      195.68     34.95 o 
  10   8   0      154.71      146.57     38.13 o 
  11   8   0       78.92      119.58     42.68 o 
  12   8   0       75.00       94.34     51.74 o 
   8   9   0      196.78      201.27     40.71 o 
   9   9   0      116.55      115.76     35.88 o 
  10   9   0       29.27       34.05     37.12 o 
  11   9   0       56.94       95.12     41.49 o 
   9  10   0      247.68      265.55     40.02 o 
  10  10   0       94.41      115.27     45.78 o 
  11  10   0      234.55      236.62     50.44 o 
   9  11   0       12.34       16.45     44.42 o 
  10  11   0        8.81        4.23     44.13 o 
  11  11   0       14.84       42.01     48.93 o 
   9  12   0        4.37       19.28     42.10 o 
  10  12   0       14.13       61.27     49.22 o 
   9  13   0       38.08       67.29     41.61 o 
  -4 -18   1       55.94       26.97     29.45 o 
  -3 -18   1       20.30        9.62     19.47 o 
  -2 -18   1       45.70       56.80     24.47 o 
  -1 -18   1       24.74       21.36     37.38 o 
   0 -18   1       13.54       38.47     31.49 o 
   1 -18   1       29.03       37.44     21.79 o 
   2 -18   1       33.96       28.80     19.47 o 
   3 -18   1       19.15       33.75     22.80 o 
   4 -18   1        2.52       21.26     20.70 o 
  -6 -17   1        4.50       10.46     31.18 o 
  -5 -17   1       14.86        2.45     29.54 o 
  -4 -17   1       14.36       14.31     29.75 o 
  -3 -17   1       56.54       78.31     22.19 o 
  -2 -17   1       40.47       57.59     20.75 o 
  -1 -17   1        7.57        9.49     27.77 o 
   0 -17   1       19.64       45.48     27.12 o 
   1 -17   1       10.25        4.43     20.71 o 
   2 -17   1       36.18       45.29     18.24 o 
   3 -17   1       76.96       61.13     19.79 o 
   4 -17   1        4.21       28.22     22.55 o 
   5 -17   1        2.37        2.70     30.68 o 
  -7 -16   1       11.50       17.60     30.29 o 
  -6 -16   1       12.32       10.90     30.20 o 
  -5 -16   1       44.70       62.00     29.48 o 
  -4 -16   1        0.32       25.34     25.89 o 
  -3 -16   1       64.28       54.53     22.06 o 
  -2 -16   1       37.64       51.53     27.63 o 
  -1 -16   1       57.59       43.98     18.74 o 
   0 -16   1       59.66       79.82     19.27 o 
   1 -16   1       29.66       55.34     20.27 o 
   2 -16   1       38.34       45.58     17.12 o 
   3 -16   1       53.48       72.61     17.69 o 
   4 -16   1       37.82       60.53     22.03 o 
   5 -16   1        4.60       22.21     21.92 o 
   6 -16   1       30.80       38.58     29.32 o 
   7 -16   1       11.38       21.26     30.04 o 
  -8 -15   1        6.38       13.81     28.77 o 
  -7 -15   1        1.79        1.73     26.30 o 
  -6 -15   1       68.55       19.22     27.15 o 
  -5 -15   1       14.78       41.13     28.03 o 
  -4 -15   1       28.71       44.43     25.35 o 
  -3 -15   1       32.73       49.19     19.91 o 
  -2 -15   1       41.89       54.19     26.01 o 
  -1 -15   1       47.14       31.79     14.05 o 
   0 -15   1       67.63       70.25     17.81 o 
   1 -15   1       67.49       49.64     17.98 o 
   2 -15   1       27.62       29.38     16.54 o 
   3 -15   1       57.96       59.98     20.45 o 
   4 -15   1       31.23       60.54     20.58 o 
   5 -15   1       13.57       10.21     20.68 o 
   6 -15   1        4.52       11.10     25.97 o 
   7 -15   1       75.99       93.32     30.16 o 
   8 -15   1        7.19       15.90     29.89 o 
  -9 -14   1       34.71       39.01     29.84 o 
  -8 -14   1       72.36       64.33     28.38 o 
  -7 -14   1        0.28       10.77     26.70 o 
  -6 -14   1       45.46       29.75     26.50 o 
  -5 -14   1      163.39      152.35     27.37 o 
  -4 -14   1       18.06       12.84     18.60 o 
  -3 -14   1      198.51      175.08     20.62 o 
  -2 -14   1       55.24       86.10     24.06 o 
  -1 -14   1       78.59       70.50     23.42 o 
   0 -14   1       28.45       32.02     17.18 o 
   1 -14   1      361.55      365.27     16.21 o 
   2 -14   1       65.13       69.83     16.34 o 
   3 -14   1       30.49       83.90     19.85 o 
   4 -14   1        6.21        0.00     18.90 o 
   5 -14   1       17.90       27.84     19.06 o 
   6 -14   1      109.95       74.25     27.18 o 
   7 -14   1       80.66       92.13     27.00 o 
   8 -14   1       24.22       30.00     27.61 o 
 -10 -13   1        3.28       47.02     39.67 o 
  -9 -13   1       50.15       52.93     28.54 o 
  -8 -13   1       52.57       42.33     27.10 o 
  -7 -13   1       73.22       57.07     27.03 o 
  -6 -13   1       37.69       27.56     23.79 o 
  -5 -13   1      360.13      323.37     26.34 o 
  -4 -13   1       26.16       35.01     17.63 o 
  -3 -13   1      100.94       96.73     13.23 o 
  -2 -13   1       59.11       78.90     14.69 o 
  -1 -13   1        7.90       25.07     22.17 o 
   0 -13   1       24.90       17.02     22.48 o 
   1 -13   1      218.64      206.06     14.06 o 
   2 -13   1      392.95      375.00     30.49 o 
   3 -13   1      235.26      231.20     19.40 o 
   4 -13   1       27.09       14.50     17.92 o 
   5 -13   1      285.93      257.35     20.60 o 
   6 -13   1       94.12      111.07     33.21 o 
   7 -13   1        6.73       29.31     25.00 o 
   8 -13   1       21.88       57.66     27.46 o 
   9 -13   1       11.99       11.38     39.06 o 
 -10 -12   1       11.10       38.57     38.25 o 
  -9 -12   1       20.04       14.39     26.44 o 
  -8 -12   1       30.96       36.80     25.05 o 
  -7 -12   1      515.77      509.23     31.54 o 
  -6 -12   1       52.16       32.22     23.12 o 
  -5 -12   1      213.15      175.22     24.36 o 
  -4 -12   1      199.60      211.47     18.75 o 
  -3 -12   1       43.57       47.34     11.72 o 
  -2 -12   1       95.88       93.64     14.03 o 
  -1 -12   1       87.95       75.06     14.74 o 
   0 -12   1       36.51       45.10     14.11 o 
   1 -12   1      153.09      125.76     14.21 o 
   2 -12   1       23.78       23.37     11.79 o 
   3 -12   1       54.73       48.06     16.62 o 
   4 -12   1      149.96      133.35     17.48 o 
   5 -12   1       30.84       41.79     17.79 o 
   6 -12   1      129.05      115.67     24.60 o 
   7 -12   1       10.76        0.00     24.37 o 
   8 -12   1       63.23       56.66     26.29 o 
   9 -12   1        9.67        9.15     36.74 o 
  10 -12   1       16.95       46.97     39.00 o 
 -10 -11   1       25.06       40.68     36.37 o 
  -9 -11   1       24.27       45.63     35.12 o 
  -8 -11   1      183.46      209.96     26.90 o 
  -7 -11   1        8.80       36.28     23.41 o 
  -6 -11   1       49.25       13.97     21.29 o 
  -5 -11   1      320.55      338.37     25.54 o 
  -4 -11   1       63.73       47.45     15.74 o 
  -3 -11   1      150.95      158.44     12.15 o 
  -2 -11   1        5.83       20.16     13.30 o 
  -1 -11   1      155.21      154.52     14.45 o 
   0 -11   1      230.60      261.18     16.10 o 
   1 -11   1       76.61       69.23     13.77 o 
   2 -11   1      156.08      149.05     11.20 o 
   3 -11   1       41.51       46.04     11.70 o 
   4 -11   1       20.91       20.77     19.87 o 
   5 -11   1      660.74      699.58     29.10 o 
   6 -11   1      251.95      244.70     24.30 o 
   7 -11   1      144.28      113.94     22.94 o 
   8 -11   1        5.70       26.49     33.99 o 
   9 -11   1       58.02       65.79     35.01 o 
  10 -11   1       12.20       18.91     36.37 o 
 -10 -10   1      119.52      134.35     37.15 o 
  -9 -10   1      154.20      155.52     35.93 o 
  -8 -10   1        4.74       30.53     22.36 o 
  -7 -10   1       64.06       81.46     24.09 o 
  -6 -10   1      227.82      194.06     23.53 o 
  -5 -10   1      118.66      139.57     20.93 o 
  -4 -10   1      183.92      160.32     20.22 o 
  -3 -10   1      740.07      774.26     19.62 o 
  -2 -10   1      304.53      258.25     17.95 o 
  -1 -10   1      263.68      278.72     20.12 o 
   0 -10   1      273.94      342.08     24.35 o 
   1 -10   1      124.15      113.76     16.13 o 
   2 -10   1      301.00      264.77     15.46 o 
   3 -10   1      199.82      206.62     25.65 o 
   4 -10   1      146.54      126.92     21.22 o 
   5 -10   1      724.07      710.86     27.32 o 
   6 -10   1      423.15      369.67     24.29 o 
   7 -10   1       47.81       29.48     21.85 o 
   8 -10   1       89.65       70.74     32.72 o 
   9 -10   1      261.68      255.96     35.88 o 
  10 -10   1       58.03       46.10     32.63 o 
 -10  -9   1       97.78      127.90     34.23 o 
  -9  -9   1       91.51      104.76     31.71 o 
  -8  -9   1        8.14       29.71     21.08 o 
  -7  -9   1       10.27       25.35     26.99 o 
  -6  -9   1      200.09      196.06     22.38 o 
  -5  -9   1      109.31      148.69     21.76 o 
  -4  -9   1       68.09       78.99     26.70 o 
  -3  -9   1      382.32      388.64     18.56 o 
  -2  -9   1      347.06      419.33     19.63 o 
  -1  -9   1      433.27      435.40     21.31 o 
   0  -9   1      198.94      217.28     20.79 o 
   1  -9   1     1864.56     1862.05     30.87 o 
   2  -9   1       80.36       57.88     11.73 o 
   3  -9   1     1270.26     1191.00     40.17 o 
   4  -9   1      621.52      644.85     21.97 o 
   5  -9   1      124.91      206.19     15.50 o 
   6  -9   1       24.59       20.12     18.58 o 
   7  -9   1      315.26      281.67     22.84 o 
   8  -9   1      133.30      135.63     31.65 o 
   9  -9   1       87.68       96.10     30.49 o 
 -10  -8   1       32.66       63.96     29.82 o 
  -9  -8   1       97.18       83.01     29.30 o 
  -8  -8   1      121.93      138.12     29.33 o 
  -7  -8   1      460.74      470.73     24.81 o 
  -6  -8   1      435.02      408.62     23.48 o 
  -5  -8   1     1178.75     1230.10     62.57 o 
  -4  -8   1     1030.53      990.47     36.72 o 
  -3  -8   1      623.50      646.80     22.60 o 
  -2  -8   1      484.65      563.87     16.43 o 
  -1  -8   1     1449.78     1575.74     31.10 o 
   0  -8   1      252.11      387.51     21.89 o 
   1  -8   1     1594.79     1514.61     21.61 o 
   2  -8   1      978.83      863.78     13.40 o 
   3  -8   1      628.35      667.97     27.73 o 
   4  -8   1      181.70      199.23     16.32 o 
   5  -8   1      149.94      137.91     26.47 o 
   6  -8   1       33.37       30.23     18.52 o 
   7  -8   1       37.39       53.36     25.74 o 
   8  -8   1      246.20      232.83     30.98 o 
   9  -8   1      457.12      429.03     34.31 o 
 -12  -7   1       90.80      140.69     45.60 o 
 -11  -7   1        1.16       20.79     36.08 o 
 -10  -7   1      292.99      241.66     26.01 o 
  -9  -7   1       10.10       20.47     26.35 o 
  -8  -7   1        9.00       79.95     26.73 o 
  -7  -7   1      503.34      518.06     24.49 o 
  -6  -7   1      119.28      125.97     19.22 o 
  -5  -7   1      762.06      868.16     34.89 o 
  -4  -7   1      284.08      273.28     28.43 o 
  -3  -7   1      192.84      171.93     19.99 o 
  -2  -7   1       75.11      144.24     21.27 o 
  -1  -7   1     2262.42     2022.52     32.17 o 
   0  -7   1      330.21      409.89     21.20 o 
   1  -7   1     3716.91     3595.51     49.17 o 
   2  -7   1      616.01      608.26     10.86 o 
   3  -7   1      497.87      536.92     21.91 o 
   4  -7   1      770.68      671.53     16.42 o 
   5  -7   1      183.41      260.60     26.35 o 
   6  -7   1      146.98      105.71     17.95 o 
   7  -7   1       60.25       55.71     23.57 o 
   8  -7   1       90.71      111.85     27.25 o 
   9  -7   1        5.83       19.85     21.03 o 
  10  -7   1      151.79      225.62     39.99 o 
  11  -7   1      178.50      146.02     41.09 o 
  12  -7   1        4.02       38.42     42.68 o 
 -13  -6   1       28.41       29.56     48.36 o 
 -12  -6   1       73.83       61.88     39.58 o 
 -11  -6   1       12.94       38.66     38.86 o 
 -10  -6   1      195.82      260.18     23.57 o 
  -9  -6   1       46.39       27.64     20.17 o 
  -8  -6   1      669.50      615.49     31.05 o 
  -7  -6   1      318.03      329.44     20.21 o 
  -6  -6   1       59.63       74.44     22.93 o 
  -5  -6   1      925.97     1014.07     33.67 o 
  -4  -6   1      248.55      235.17     25.22 o 
  -2  -6   1      628.64      649.95     15.46 o 
  -1  -6   1     2664.77     2344.53     32.57 o 
   0  -6   1      735.79      807.77     20.49 o 
   1  -6   1     2868.83     2555.85     38.34 o 
   2  -6   1      615.54      547.81     15.61 o 
   3  -6   1     1196.23     1029.09     23.17 o 
   4  -6   1       56.12       55.97     11.45 o 
   5  -6   1      187.13      334.95     25.31 o 
   6  -6   1       76.34       51.34     21.34 o 
   7  -6   1      197.28      194.29     19.02 o 
   8  -6   1       11.30       13.99     18.26 o 
   9  -6   1        5.63       19.83     18.89 o 
  10  -6   1      210.90      125.32     35.50 o 
  11  -6   1       66.11       87.59     37.24 o 
 -13  -5   1        0.85       11.12     46.97 o 
 -12  -5   1       85.76       70.36     38.68 o 
 -11  -5   1       85.38       82.70     43.14 o 
 -10  -5   1      168.21      203.14     23.23 o 
  -9  -5   1      503.22      554.21     24.13 o 
  -8  -5   1       37.21       49.72     17.34 o 
  -7  -5   1      412.95      452.35     21.44 o 
  -6  -5   1      190.63      212.68     17.26 o 
  -5  -5   1      383.77      459.17     18.73 o 
  -4  -5   1       47.56       44.13     22.82 o 
  -2  -5   1     3098.39     2752.66     25.80 o 
  -1  -5   1      264.70      233.35     17.00 o 
   0  -5   1     3590.96     3896.95     55.42 o 
   1  -5   1     4150.76     3536.04     40.68 o 
   2  -5   1      250.94      226.10     13.50 o 
   3  -5   1     1271.31     1165.98     16.78 o 
   4  -5   1     2812.02     2609.15     25.49 o 
   5  -5   1      612.79      573.45     19.61 o 
   6  -5   1      581.90      578.84     20.29 o 
   7  -5   1      228.59      226.19     18.51 o 
   8  -5   1       96.95      117.63     17.42 o 
   9  -5   1      462.40      445.71     22.69 o 
  10  -5   1      109.42      114.37     39.26 o 
  11  -5   1       84.66       82.93     42.25 o 
  12  -5   1       21.19        0.00     41.55 o 
 -13  -4   1       24.34       40.19     42.77 o 
 -12  -4   1       42.74       34.51     42.19 o 
 -11  -4   1       40.90       21.54     42.59 o 
 -10  -4   1      791.34      789.35     47.57 o 
  -9  -4   1       57.98       97.67     18.69 o 
  -8  -4   1       73.93       64.33     17.08 o 
  -7  -4   1       94.58      120.82     17.32 o 
  -6  -4   1      274.47      310.96     37.40 o 
  -5  -4   1      305.98      359.31     17.28 o 
  -4  -4   1       83.65      114.63     21.31 o 
  -2  -4   1     5586.28     5158.51     36.80 o 
  -1  -4   1     7886.13     7099.36     29.66 o 
   0  -4   1      900.15     1048.79     14.71 o 
   2  -4   1      937.34      817.40     16.43 o 
   3  -4   1     1382.65     1461.55     28.35 o 
   4  -4   1      787.50      817.22     15.89 o 
   5  -4   1      352.48      507.15     18.53 o 
   6  -4   1      352.69      352.72     17.12 o 
   7  -4   1       51.46       64.12     15.20 o 
   8  -4   1       72.91       83.38     16.78 o 
   9  -4   1      342.60      298.79     37.93 o 
  10  -4   1       41.27       72.68     37.76 o 
  11  -4   1       37.31       68.36     40.45 o 
  12  -4   1       20.73       24.44     40.68 o 
  13  -4   1       12.33       58.61     47.95 o 
 -13  -3   1       47.92       55.71     49.37 o 
 -12  -3   1       48.93       89.99     47.14 o 
 -11  -3   1       60.45       56.49     43.23 o 
 -10  -3   1     1059.34      997.19     51.57 o 
  -9  -3   1      568.48      619.95     23.07 o 
  -8  -3   1       40.09       56.92     16.09 o 
  -7  -3   1       31.94       54.28     15.25 o 
  -6  -3   1      427.34      361.54     16.11 o 
  -5  -3   1      857.37      937.42     26.47 o 
  -4  -3   1      353.56      347.98     22.30 o 
  -3  -3   1     1981.64     1685.13     30.66 o 
   2  -3   1     6179.15     5387.09     33.62 o 
   3  -3   1      366.36      394.11     26.77 o 
   4  -3   1     3726.44     3626.25     29.70 o 
   5  -3   1     2132.44     2085.59     44.40 o 
   6  -3   1      145.27      161.15     14.46 o 
   7  -3   1      657.21      774.23     20.47 o 
   8  -3   1      527.76      468.10     18.55 o 
   9  -3   1      218.71      224.46     34.28 o 
  10  -3   1      583.61      514.68     39.26 o 
  11  -3   1       24.71       13.81     34.25 o 
  12  -3   1       88.51       99.08     42.91 o 
  13  -3   1       15.02       46.44     47.98 o 
 -13  -2   1       17.33       16.79     43.11 o 
 -12  -2   1        0.38        0.00     42.16 o 
 -11  -2   1      118.94      161.31     45.34 o 
 -10  -2   1       33.40      180.25     43.00 o 
  -9  -2   1      101.49       84.67     16.76 o 
  -8  -2   1       67.88       71.90     13.99 o 
  -7  -2   1      319.21      349.20     16.42 o 
  -6  -2   1       20.33       25.63     16.01 o 
  -5  -2   1     1552.92     1563.49     29.10 o 
  -4  -2   1     2115.36     2070.93     31.47 o 
  -3  -2   1      728.76      592.66     20.99 o 
   2  -2   1     4191.61     3304.40     20.15 o 
   3  -2   1     1736.06     1579.51     33.08 o 
   4  -2   1     1055.67      981.20     17.61 o 
   5  -2   1      561.12      909.57     17.43 o 
   6  -2   1      205.01      227.28     13.25 o 
   7  -2   1      127.62       93.00     13.07 o 
   8  -2   1      252.83      232.91     14.14 o 
   9  -2   1      300.12      275.91     34.89 o 
  10  -2   1       39.63       49.05     38.05 o 
  11  -2   1       47.58       24.90     37.29 o 
  12  -2   1       69.27       39.18     44.56 o 
  13  -2   1       47.17       46.44     40.28 o 
 -13  -1   1       37.19        7.50     43.69 o 
 -12  -1   1       12.00       19.08     40.10 o 
 -11  -1   1       46.86       36.86     42.68 o 
 -10  -1   1       69.91       99.58     36.17 o 
  -9  -1   1      206.74      206.82     15.51 o 
  -8  -1   1      655.07      666.87     19.17 o 
  -7  -1   1       35.92       59.70     12.51 o 
  -6  -1   1       50.22       45.66     13.81 o 
  -5  -1   1       76.43      401.46     17.26 o 
  -4  -1   1       31.41       24.50     13.78 o 
  -3  -1   1      718.95      714.61     19.26 o 
   2  -1   1     5272.90     4418.59     25.77 o 
   3  -1   1      105.69      123.44     10.74 o 
   4  -1   1     2132.40     1937.48     21.43 o 
   5  -1   1     1364.25     1474.57     17.96 o 
   6  -1   1      348.71      340.37     12.38 o 
   7  -1   1      523.13      549.32     12.94 o 
   8  -1   1       45.15       51.69     10.03 o 
   9  -1   1       64.31       56.69     34.02 o 
  10  -1   1      244.99      219.94     34.95 o 
  11  -1   1        2.03        0.00     38.37 o 
  12  -1   1        3.07        0.00     43.69 o 
  13  -1   1       18.25       16.97     47.05 o 
 -13   0   1        4.97       20.99     48.70 o 
 -12   0   1      136.90      172.28     47.86 o 
 -11   0   1       21.77       17.49     38.51 o 
 -10   0   1      807.32      899.49     44.82 o 
  -9   0   1        4.04        3.82     13.17 o 
  -8   0   1        7.77       15.68     11.90 o 
  -7   0   1      220.59      216.85     14.42 o 
  -6   0   1     1546.20     1716.96     25.83 o 
  -5   0   1      256.11     1322.91     23.57 o 
  -4   0   1     1943.98     2134.11     25.34 o 
  -3   0   1        2.04        0.00     13.58 o 
   4   0   1      295.62      267.34      7.41 o 
   5   0   1     2564.48     2519.57     18.76 o 
   6   0   1      881.32      787.76     12.31 o 
   7   0   1      204.25      197.10     20.14 o 
   8   0   1        8.49       38.97     31.13 o 
   9   0   1      136.87       83.21     26.03 o 
  10   0   1      544.86      504.40     45.58 o 
  11   0   1       82.85      100.01     37.53 o 
  12   0   1       19.28       14.68     38.25 o 
  13   0   1       35.97       79.51     48.30 o 
 -13   1   1       37.14       69.32     50.44 o 
 -12   1   1       12.03       12.77     45.98 o 
 -11   1   1       46.71       24.96     40.51 o 
 -10   1   1       70.18      149.97     24.06 o 
  -9   1   1      206.73      228.98     30.23 o 
  -8   1   1      655.23      656.33     18.68 o 
  -7   1   1       35.92       69.26     12.02 o 
  -6   1   1       50.21       74.97     11.70 o 
   8   1   1       45.20       52.38     32.81 o 
   9   1   1       64.30       73.78     33.76 o 
  10   1   1      245.43      249.48     41.78 o 
  11   1   1        2.02       24.00     33.33 o 
  12   1   1        3.14        4.37     45.17 o 
  13   1   1       18.22       15.38     42.01 o 
 -13   2   1       17.39       17.72     50.67 o 
 -12   2   1        0.37        0.00     42.62 o 
 -11   2   1      119.10      131.99     28.80 o 
 -10   2   1       33.46      238.71     42.10 o 
  -9   2   1      101.80      106.29     29.88 o 
  -8   2   1       67.68       51.45     12.77 o 
  -7   2   1      320.14      341.67     14.91 o 
   2   2   1     4192.96     3710.23     29.91 o 
   3   2   1     1736.88     1698.40     24.18 o 
   8   2   1      253.04      230.54     32.69 o 
   9   2   1      300.53      347.98     38.92 o 
  10   2   1       39.62       94.39     33.56 o 
  11   2   1       47.41       26.18     40.07 o 
  12   2   1       69.33       50.87     32.75 o 
  13   2   1       47.18       72.10     43.95 o 
 -13   3   1       47.91       31.32     32.29 o 
 -12   3   1       48.90       29.25     30.06 o 
 -11   3   1       60.21       85.77     41.58 o 
 -10   3   1     1058.49      978.77     47.25 o 
  -9   3   1      568.24      603.31     39.41 o 
  -8   3   1       40.14       38.07     11.22 o 
   2   3   1     6181.11     5499.95     35.01 o 
   4   3   1     3726.96     3582.71     35.04 o 
   5   3   1     2130.78     2115.12     31.04 o 
   8   3   1      528.11      474.84     34.51 o 
   9   3   1      218.60      183.60     39.73 o 
  10   3   1      583.12      604.96     47.95 o 
  11   3   1       24.69       42.36     42.54 o 
  12   3   1       88.29       90.54     47.11 o 
  13   3   1       14.99       56.02     33.38 o 
 -13   4   1       24.39       41.19     31.67 o 
 -12   4   1       42.90        0.00     45.31 o 
 -11   4   1       40.85       23.42     41.17 o 
 -10   4   1      791.74      805.50     50.38 o 
  -9   4   1       57.74      102.33     37.90 o 
  -8   4   1       73.77       41.15     27.71 o 
  -7   4   1       95.02       90.51     12.19 o 
  -6   4   1      274.27      313.24     12.36 o 
  -5   4   1      306.18      344.86      9.64 o 
   3   4   1     1383.60     1585.62     23.45 o 
   4   4   1      786.70      841.84     19.98 o 
   5   4   1      351.90      477.65     18.71 o 
   6   4   1      352.74      366.92     18.44 o 
   7   4   1       51.37       60.49     16.48 o 
   8   4   1       72.74       83.72     16.32 o 
   9   4   1      342.18      313.12     20.26 o 
  10   4   1       41.29       45.46     40.97 o 
  11   4   1       37.42       92.80     43.09 o 
  12   4   1       20.75       39.49     44.27 o 
 -13   5   1        0.85        0.00     45.89 o 
 -12   5   1       85.71       74.21     39.90 o 
 -11   5   1       85.28       66.71     39.21 o 
 -10   5   1      168.29      183.69     42.01 o 
  -9   5   1      503.50      595.03     44.04 o 
  -8   5   1       37.21       57.51     34.25 o 
  -7   5   1      413.21      433.82     28.41 o 
  -6   5   1      190.38      196.92      9.01 o 
   4   5   1     2812.88     2529.01     29.85 o 
   5   5   1      612.55      576.30     18.76 o 
   6   5   1      582.31      565.96     19.72 o 
   7   5   1      228.28      225.36     17.78 o 
   8   5   1       97.00      145.96     24.31 o 
   9   5   1      462.74      425.50     38.45 o 
  10   5   1      109.14      117.47     42.80 o 
  11   5   1       84.58       70.82     36.02 o 
  12   5   1       21.03       17.20     43.43 o 
 -13   6   1       28.43       18.56     50.61 o 
 -12   6   1       73.81      148.86     50.50 o 
 -11   6   1       13.00        2.06     42.19 o 
 -10   6   1      195.52      240.30     38.51 o 
  -9   6   1       46.60       12.97     35.21 o 
  -8   6   1      670.07      664.52     41.81 o 
  -7   6   1      318.60      317.23     16.50 o 
   5   6   1      187.37      305.51     16.01 o 
   6   6   1       76.45       60.23     14.01 o 
   7   6   1      196.95      193.97     18.88 o 
   8   6   1       11.32       33.59     32.23 o 
   9   6   1        5.71       11.87     30.55 o 
  10   6   1      210.76      147.01     37.09 o 
  11   6   1       66.21       38.42     45.87 o 
 -12   7   1       90.59       43.00     47.37 o 
 -11   7   1        1.14        0.00     36.66 o 
 -10   7   1      292.94      234.62     45.31 o 
  -9   7   1       10.12       17.95     38.57 o 
  -8   7   1        8.93       58.52     36.05 o 
  -7   7   1      503.65      552.18     39.96 o 
   7   7   1       60.02       57.42     15.14 o 
   8   7   1       90.49      113.74     30.92 o 
   9   7   1        5.85       20.50     39.49 o 
  10   7   1      151.87      241.49     47.49 o 
  11   7   1      178.43      133.14     44.24 o 
  12   7   1        3.97       31.65     48.91 o 
 -12   8   1        3.11        3.53     47.23 o 
 -11   8   1       30.10        0.00     42.48 o 
 -10   8   1       32.59       72.47     37.03 o 
  -9   8   1       97.08      122.34     35.64 o 
  -8   8   1      121.77      133.25     37.00 o 
   8   8   1      246.53      298.18     41.72 o 
   9   8   1      457.13      468.12     43.40 o 
  10   8   1      108.68      115.68     44.21 o 
  11   8   1        9.14       24.79     41.26 o 
  12   8   1        3.27       37.09     48.70 o 
 -12   9   1       79.87       83.51     52.47 o 
 -11   9   1      166.77      185.83     44.76 o 
 -10   9   1       97.72       64.05     36.25 o 
  -9   9   1       91.33       76.79     33.12 o 
  -8   9   1        8.27       45.46     38.02 o 
   8   9   1      133.44       98.65     40.80 o 
   9   9   1       87.73       93.12     36.72 o 
  10   9   1       95.23       35.12     43.90 o 
  11   9   1       86.88       65.38     46.70 o 
 -11  10   1       22.15       14.42     41.46 o 
 -10  10   1      119.30      113.91     43.37 o 
  -9  10   1      154.52      181.35     37.53 o 
  -8  10   1        4.75       51.42     39.03 o 
   9  10   1      261.68      298.76     46.97 o 
  10  10   1       58.12       54.32     46.88 o 
  11  10   1       34.86       56.06     50.67 o 
 -11  11   1        2.40        0.00     50.06 o 
 -10  11   1       25.06       48.99     46.33 o 
  -9  11   1       24.25       45.81     44.48 o 
   9  11   1       57.96       66.31     41.03 o 
  10  11   1       12.26       20.12     40.39 o 
 -10  12   1       11.12       44.19     46.07 o 
  -9  12   1       19.94       33.91     37.50 o 
   9  12   1        9.70       44.45     47.63 o 
  10  12   1       16.86       20.91     45.89 o 
 -10  13   1        3.31       42.36     43.26 o 
  -9  13   1       50.28      105.37     40.13 o 
  -4 -18   2       11.37        5.15     44.04 o 
  -3 -18   2       11.47       32.30     29.91 o 
  -2 -18   2        8.48       23.74     29.33 o 
  -1 -18   2       51.50       70.27     30.44 o 
   0 -18   2        8.71        6.30     29.36 o 
   1 -18   2        6.80       29.41     18.74 o 
   2 -18   2       25.39       29.80     19.74 o 
   3 -18   2       26.98       51.50     20.10 o 
  -6 -17   2       11.86        0.00     41.78 o 
  -5 -17   2       28.34       57.01     28.33 o 
  -4 -17   2        4.16        8.17     27.72 o 
  -3 -17   2      107.59      113.20     29.74 o 
  -2 -17   2       28.07       36.19     27.75 o 
  -1 -17   2       39.85       46.61     28.55 o 
   0 -17   2       21.86       21.44     20.20 o 
   1 -17   2        0.85        4.69     21.01 o 
   2 -17   2        0.58       23.39     18.36 o 
   3 -17   2        4.72       10.46     18.82 o 
   4 -17   2       75.38       56.58     19.81 o 
   5 -17   2       94.63       84.97     21.00 o 
  -7 -16   2        6.73        5.27     44.07 o 
  -6 -16   2       71.36       45.67     27.54 o 
  -5 -16   2       61.98       52.45     26.73 o 
  -4 -16   2       73.50       68.79     28.93 o 
  -3 -16   2       16.77       31.34     24.65 o 
  -2 -16   2       33.42       59.94     26.38 o 
  -1 -16   2       13.53       28.91     15.32 o 
   0 -16   2       69.44       74.59     20.26 o 
   1 -16   2       57.45       46.72     20.43 o 
   2 -16   2        2.02       16.06     17.24 o 
   3 -16   2        5.25        8.51     17.35 o 
   4 -16   2        9.41       17.06     18.24 o 
   5 -16   2       75.04       83.27     19.80 o 
   6 -16   2      102.06      112.58     29.17 o 
  -8 -15   2       13.19       12.41     30.16 o 
  -7 -15   2       88.20       59.88     30.91 o 
  -6 -15   2        0.32        1.74     26.76 o 
  -5 -15   2       83.05       49.08     25.58 o 
  -4 -15   2       47.19       32.25     26.32 o 
  -3 -15   2       65.02       61.39     20.29 o 
  -2 -15   2       33.16       55.11     16.69 o 
  -1 -15   2       11.51       20.37     18.01 o 
   0 -15   2       46.63       43.62     18.41 o 
   1 -15   2       79.07       45.40     18.91 o 
   2 -15   2       71.08       82.34     17.30 o 
   3 -15   2      162.94      172.35     18.47 o 
   4 -15   2       24.99       27.12     17.40 o 
   5 -15   2       83.83       95.37     21.19 o 
   6 -15   2       18.32        6.12     27.58 o 
   7 -15   2       26.79       16.93     27.81 o 
  -9 -14   2       12.49       11.81     29.68 o 
  -8 -14   2       12.73       16.42     26.62 o 
  -7 -14   2       31.82       29.96     27.29 o 
  -6 -14   2        1.62        8.82     26.61 o 
  -5 -14   2       67.18       56.60     23.75 o 
  -4 -14   2       35.13       30.02     23.79 o 
  -3 -14   2      140.65      150.21     19.78 o 
  -2 -14   2       20.61       31.82     23.15 o 
  -1 -14   2       91.05       52.11     17.27 o 
   0 -14   2       38.79       33.65     17.90 o 
   1 -14   2       64.53       35.96     17.65 o 
   2 -14   2       81.60       89.72     16.01 o 
   3 -14   2      190.87      190.90     17.79 o 
   4 -14   2      139.89      147.27     20.52 o 
   5 -14   2      323.33      299.36     22.49 o 
   6 -14   2       74.21       80.65     27.18 o 
   7 -14   2       95.86      106.80     27.84 o 
   8 -14   2       36.96       37.85     28.22 o 
 -10 -13   2       47.95       22.73     40.83 o 
  -9 -13   2       22.71       22.46     28.88 o 
  -8 -13   2        9.33       20.45     26.81 o 
  -7 -13   2       54.47       84.14     27.84 o 
  -6 -13   2       46.93       39.11     23.64 o 
  -5 -13   2       36.43       84.02     24.46 o 
  -4 -13   2        9.34       19.43     22.24 o 
  -3 -13   2      107.45      108.46     13.96 o 
  -2 -13   2       93.76      118.05     22.03 o 
  -1 -13   2       33.17       17.82     21.84 o 
   0 -13   2        5.03        7.13     16.47 o 
   1 -13   2       89.61       71.02     12.35 o 
   2 -13   2      295.42      280.63     16.91 o 
   3 -13   2      331.24      342.62     20.44 o 
   4 -13   2      176.98      178.43     19.53 o 
   5 -13   2      258.49      251.92     21.11 o 
   6 -13   2      167.86      146.43     27.01 o 
   7 -13   2      153.13      132.44     26.73 o 
   8 -13   2       65.63       79.19     39.35 o 
   9 -13   2        0.81        5.59     39.93 o 
 -10 -12   2       99.78      102.10     40.62 o 
  -9 -12   2       44.81       35.23     26.67 o 
  -8 -12   2        5.76        0.00     24.84 o 
  -7 -12   2       12.96        0.00     25.29 o 
  -6 -12   2       11.07       17.26     32.57 o 
  -5 -12   2       93.97       89.85     23.71 o 
  -4 -12   2      169.66      170.22     15.31 o 
  -3 -12   2      135.29      123.72     14.82 o 
  -2 -12   2       66.91       61.90     14.47 o 
  -1 -12   2      185.01      159.00     23.21 o 
   0 -12   2      501.35      584.19     26.27 o 
   1 -12   2       58.90       37.22     11.28 o 
   2 -12   2      119.03      144.52     10.93 o 
   3 -12   2      351.88      354.66     20.01 o 
   4 -12   2      133.12      151.65     18.03 o 
   5 -12   2      153.45      148.12     18.75 o 
   6 -12   2      123.61       82.14     24.68 o 
   7 -12   2       91.97       90.22     24.79 o 
   8 -12   2       52.10       97.72     38.08 o 
   9 -12   2       78.35      107.77     38.25 o 
 -11 -11   2       60.38      103.80     40.86 o 
 -10 -11   2      212.45      195.94     40.62 o 
  -9 -11   2        9.94       13.38     25.24 o 
  -8 -11   2       24.73       52.91     24.42 o 
  -7 -11   2      357.98      348.66     32.95 o 
  -6 -11   2        4.34        5.28     21.91 o 
  -5 -11   2       65.32       80.31     23.36 o 
  -4 -11   2        3.75        6.96     19.05 o 
  -3 -11   2       58.69       88.14     13.17 o 
  -2 -11   2       34.60       25.33     13.48 o 
  -1 -11   2      234.91      217.09     15.75 o 
   0 -11   2      164.71      163.63     21.98 o 
   1 -11   2      781.94      763.26     20.38 o 
   2 -11   2      486.60      452.38     13.69 o 
   3 -11   2      228.56      225.20     22.02 o 
   4 -11   2       62.43       45.32     20.31 o 
   5 -11   2      204.39      201.30     23.16 o 
   6 -11   2       64.84       61.85     22.06 o 
   7 -11   2       20.74        0.00     21.85 o 
   8 -11   2       83.90       63.21     34.54 o 
   9 -11   2       51.46       64.45     35.06 o 
 -11 -10   2       25.56       18.88     36.77 o 
 -10 -10   2       24.38       30.08     35.61 o 
  -9 -10   2       57.61       73.34     24.52 o 
  -8 -10   2       48.03       67.69     23.65 o 
  -7 -10   2        5.29        7.95     22.49 o 
  -6 -10   2       28.70       33.81     22.00 o 
  -5 -10   2      189.94      181.12     21.23 o 
  -4 -10   2      297.72      276.84     21.52 o 
  -3 -10   2      303.83      332.09     39.45 o 
  -2 -10   2      227.98      240.76     19.78 o 
  -1 -10   2      279.87      269.24     17.57 o 
   0 -10   2       32.16       32.05     20.65 o 
   1 -10   2      809.00      708.74     11.93 o 
   2 -10   2      220.12      190.98      7.02 o 
   3 -10   2      555.54      564.16     36.74 o 
   4 -10   2       57.32       69.74     20.02 o 
   5 -10   2      245.71      265.12     37.35 o 
   6 -10   2       81.12       46.45     20.42 o 
   7 -10   2       32.90       23.33     21.61 o 
   8 -10   2      416.08      472.49     38.80 o 
   9 -10   2       38.79       54.81     34.51 o 
 -11  -9   2       34.81       35.38     33.41 o 
 -10  -9   2       54.09      110.70     35.38 o 
  -9  -9   2        1.75        6.02     31.16 o 
  -8  -9   2       49.57       81.87     31.50 o 
  -7  -9   2      224.70      238.63     23.90 o 
  -6  -9   2       78.28      107.25     20.75 o 
  -5  -9   2      148.68      149.88     21.22 o 
  -4  -9   2      180.83      173.98     19.54 o 
  -3  -9   2      644.52      627.66     23.37 o 
  -2  -9   2      101.39      100.19     15.81 o 
  -1  -9   2      399.62      398.54     23.11 o 
   0  -9   2      359.42      311.47     15.23 o 
   1  -9   2      357.53      290.22     10.17 o 
   2  -9   2     2204.90     2066.60     18.39 o 
   3  -9   2      176.06      259.70     18.60 o 
   4  -9   2       17.52       21.43     16.26 o 
   5  -9   2      335.52      443.86     18.26 o 
   6  -9   2      295.56      292.13     22.90 o 
   7  -9   2       30.71       24.73     28.38 o 
   8  -9   2      284.61      339.64     35.35 o 
   9  -9   2       26.20       37.50     29.22 o 
 -11  -8   2       20.35       13.38     30.63 o 
 -10  -8   2       14.38       59.91     32.49 o 
  -9  -8   2      175.31      210.59     32.46 o 
  -8  -8   2       12.11       22.61     20.72 o 
  -7  -8   2      233.94      238.57     22.99 o 
  -6  -8   2      213.91      244.67     21.55 o 
  -5  -8   2      464.01      694.56     44.78 o 
  -4  -8   2      270.66      245.60     29.13 o 
  -3  -8   2       42.00       56.90     15.29 o 
  -2  -8   2      348.69      407.52     51.58 o 
  -1  -8   2     1432.99     1404.94     31.56 o 
   0  -8   2     1968.11     2252.04     19.29 o 
   1  -8   2      180.25      219.83     15.19 o 
   2  -8   2      377.48      381.76     13.87 o 
   3  -8   2      237.62      289.95     14.47 o 
   4  -8   2      472.07      430.92     23.48 o 
   5  -8   2       60.56       74.26     14.08 o 
   6  -8   2        0.46        0.00     18.25 o 
   7  -8   2       53.24       20.21     26.23 o 
   8  -8   2      136.26      164.32     28.69 o 
   9  -8   2       10.46       12.91     27.42 o 
 -12  -7   2       40.48       79.71     44.13 o 
 -11  -7   2       31.56       53.83     43.78 o 
 -10  -7   2      199.83      216.99     32.05 o 
  -9  -7   2        4.94        0.00     26.64 o 
  -8  -7   2      188.39      212.07     29.62 o 
  -7  -7   2      129.22      155.59     24.45 o 
  -6  -7   2      135.15       87.54     18.41 o 
  -5  -7   2      695.01      854.44     34.31 o 
  -4  -7   2     1560.57     1462.44     39.47 o 
  -3  -7   2      135.80      122.25     16.04 o 
  -2  -7   2      410.43      488.15     16.88 o 
  -1  -7   2     1367.62     1261.46     23.22 o 
   0  -7   2      858.50      841.97     15.31 o 
   1  -7   2     3095.25     2952.24     44.76 o 
   2  -7   2     1468.59     1532.43     27.30 o 
   3  -7   2      377.61      464.19     37.21 o 
   4  -7   2      218.25      200.51     12.39 o 
   5  -7   2       31.88       74.04     13.22 o 
   6  -7   2       23.04       18.76     23.45 o 
   7  -7   2      312.08      318.74     29.07 o 
   8  -7   2       41.20       94.19     25.48 o 
   9  -7   2       42.70       46.93     20.47 o 
  10  -7   2       29.38       51.83     35.64 o 
  11  -7   2       42.40       43.72     38.94 o 
  12  -7   2       57.85       79.28     43.23 o 
 -13  -6   2       66.56       78.90     45.84 o 
 -12  -6   2       39.51       56.14     47.52 o 
 -11  -6   2      115.98       66.45     43.75 o 
 -10  -6   2      225.95      199.45     23.05 o 
  -9  -6   2      322.73      299.11     25.74 o 
  -8  -6   2      470.30      493.06     23.57 o 
  -7  -6   2      109.82      108.19     17.61 o 
  -6  -6   2      359.43      353.77     27.07 o 
  -5  -6   2      358.50      551.60     29.33 o 
  -4  -6   2       41.22       22.85     22.06 o 
  -2  -6   2      454.18      490.07     21.54 o 
  -1  -6   2     3977.95     3522.31     27.03 o 
   0  -6   2     4132.50     4536.12    151.71 o 
   1  -6   2     2728.94     2410.98     37.35 o 
   2  -6   2      781.79      683.85     16.50 o 
   3  -6   2     1245.96     1190.70     18.64 o 
   4  -6   2       27.63       22.01     10.45 o 
   5  -6   2      654.52      754.72     21.33 o 
   6  -6   2       92.71       59.21     22.50 o 
   7  -6   2      132.87      138.61     18.02 o 
   8  -6   2      174.41      177.77     19.43 o 
   9  -6   2       65.22      113.21     34.40 o 
  10  -6   2      144.93      137.91     35.50 o 
  11  -6   2      351.40      339.38     41.52 o 
  12  -6   2        7.57       32.05     41.81 o 
 -13  -5   2       22.53       33.70     47.75 o 
 -12  -5   2      113.56      113.50     45.08 o 
 -11  -5   2       31.13       47.63     43.98 o 
 -10  -5   2      261.50      264.94     24.60 o 
  -9  -5   2      353.93      371.63     28.43 o 
  -8  -5   2      531.26      494.82     23.17 o 
  -7  -5   2       36.08       38.14     16.59 o 
  -6  -5   2      206.08      208.60     18.95 o 
  -5  -5   2      346.12      414.75     25.97 o 
  -4  -5   2      700.02      564.13     29.10 o 
  -2  -5   2     1747.75     1546.50     20.92 o 
  -1  -5   2     9245.92     7954.08     80.28 o 
   0  -5   2     7300.67     7200.35     57.42 o 
   1  -5   2     1760.31     1537.06     20.39 o 
   2  -5   2     1856.01     1604.27     21.02 o 
   3  -5   2     1472.32     1412.53     59.69 o 
   4  -5   2        4.16       18.05      9.30 o 
   5  -5   2      257.13      258.81     16.54 o 
   6  -5   2      404.65      395.99     18.43 o 
   7  -5   2       63.88       82.63     16.62 o 
   8  -5   2      138.94      125.62     18.48 o 
   9  -5   2      127.90      136.41     32.63 o 
  10  -5   2        7.56       30.17     33.56 o 
  11  -5   2       47.12       47.28     40.97 o 
  12  -5   2        6.25       29.77     39.55 o 
 -13  -4   2       18.76       70.07     47.14 o 
 -12  -4   2      208.78      207.03     40.39 o 
 -11  -4   2       10.19       28.41     43.35 o 
 -10  -4   2       22.33       34.74     20.63 o 
  -9  -4   2      146.79       95.06     23.48 o 
  -8  -4   2      322.72      358.94     19.97 o 
  -7  -4   2       12.30       25.33     17.16 o 
  -6  -4   2      545.39      469.48     25.65 o 
  -5  -4   2      262.63      293.72     24.55 o 
  -4  -4   2     1567.93     1567.17     35.41 o 
  -2  -4   2      354.85      322.83     14.21 o 
  -1  -4   2     3146.89     2693.13     22.42 o 
   1  -4   2     2107.86     1859.03     23.44 o 
   2  -4   2     1791.25     1508.57     16.23 o 
   3  -4   2       28.97       40.74     13.58 o 
   4  -4   2     2097.42     1992.03     16.62 o 
   5  -4   2     1368.71     1360.18     22.57 o 
   6  -4   2      155.40      133.11     15.16 o 
   7  -4   2       34.96       32.64     16.40 o 
   8  -4   2       13.24       20.58     15.53 o 
   9  -4   2       26.20       16.62     33.24 o 
  10  -4   2      128.47       99.90     34.43 o 
  11  -4   2      452.26      440.58     42.62 o 
  12  -4   2      109.79       78.38     40.31 o 
 -13  -3   2        2.40        0.00     47.78 o 
 -12  -3   2       10.21       23.42     44.71 o 
 -11  -3   2      296.73      338.14     48.30 o 
 -10  -3   2      119.76      161.01     20.05 o 
  -9  -3   2       46.70       71.27     19.17 o 
  -8  -3   2      559.35      515.75     20.80 o 
  -7  -3   2      101.34      142.41     17.78 o 
  -6  -3   2      125.66       82.96     19.23 o 
  -5  -3   2      420.36      567.38     26.47 o 
  -4  -3   2       99.74       80.18     22.01 o 
   1  -3   2    15476.29    13361.44     42.45 o 
   2  -3   2       74.30       67.86      8.92 o 
   3  -3   2      769.86      806.35     77.98 o 
   4  -3   2      917.36      981.80     18.30 o 
   5  -3   2      461.40      525.87     16.69 o 
   6  -3   2       57.87       65.90     13.00 o 
   7  -3   2      247.17      280.04     15.87 o 
   8  -3   2      181.01      200.15     15.88 o 
   9  -3   2       11.89       17.66     33.47 o 
  10  -3   2       41.97       39.55     36.86 o 
  11  -3   2       56.12       86.37     41.29 o 
  12  -3   2       36.78       44.48     39.00 o 
 -13  -2   2       21.63       23.42     39.15 o 
 -12  -2   2      115.50      117.88     46.59 o 
 -11  -2   2       95.73      102.59     43.95 o 
 -10  -2   2       76.45       60.43     40.54 o 
  -9  -2   2     1094.00     1037.11     25.38 o 
  -8  -2   2      224.04      182.55     17.14 o 
  -7  -2   2      243.87      271.66     20.50 o 
  -6  -2   2      547.55      608.49     24.90 o 
  -5  -2   2      191.81      380.24     22.21 o 
  -4  -2   2      202.11      160.61     21.20 o 
   1  -2   2       22.26       26.02      8.10 o 
   2  -2   2     1501.17     1222.66     12.87 o 
   3  -2   2     1112.43     1069.06     28.27 o 
   4  -2   2      976.20      887.72     16.73 o 
   5  -2   2     1201.80     1191.98     18.42 o 
   6  -2   2      114.45      144.47     12.52 o 
   7  -2   2      372.53      291.53     13.93 o 
   8  -2   2      165.53      200.08     29.27 o 
   9  -2   2      314.81      253.33     35.90 o 
  10  -2   2       75.19      160.12     38.22 o 
  11  -2   2       76.71       75.66     40.80 o 
  12  -2   2       91.84      104.38     39.49 o 
  13  -2   2       26.29       16.74     43.64 o 
 -13  -1   2        8.93        3.19     47.37 o 
 -12  -1   2       72.39       97.09     42.36 o 
 -11  -1   2       84.60       89.44     41.00 o 
 -10  -1   2      445.81      392.40     46.21 o 
  -9  -1   2        5.09       11.94     17.03 o 
  -8  -1   2      796.11      758.85     21.62 o 
  -7  -1   2       30.34       16.53     15.66 o 
  -6  -1   2     2440.46     2298.81     35.12 o 
  -5  -1   2     1487.83     1505.27     28.64 o 
  -4  -1   2       89.07       90.14     17.72 o 
   2  -1   2     3766.36     3184.41     31.85 o 
   3  -1   2      126.22      114.32     22.41 o 
   4  -1   2      398.59      372.87     11.95 o 
   5  -1   2     1951.97     2206.28     20.12 o 
   6  -1   2      214.77      219.72     10.46 o 
   7  -1   2      471.94      586.82     25.44 o 
   8  -1   2       90.56       68.79     20.49 o 
   9  -1   2      151.31      142.58     34.95 o 
  10  -1   2      241.79      180.88     37.47 o 
  11  -1   2      136.24      162.24     40.10 o 
  12  -1   2        0.79       12.97     40.80 o 
  13  -1   2       13.40       16.42     46.13 o 
 -13   0   2       18.13       14.45     49.77 o 
 -12   0   2      870.34      873.17     57.30 o 
 -11   0   2      129.27      143.15     37.29 o 
 -10   0   2      209.88      159.72     42.74 o 
  -9   0   2      407.09      434.79     18.32 o 
  -8   0   2      344.77      294.15     17.18 o 
  -7   0   2      724.82      899.00     24.24 o 
  -6   0   2       57.63       44.76     14.22 o 
  -5   0   2     4934.90     4699.55     42.59 o 
   5   0   2     4035.12     3915.15     56.14 o 
   6   0   2        2.47       11.84     25.05 o 
   7   0   2        1.66       12.05     29.10 o 
   8   0   2       12.89        9.90     27.36 o 
   9   0   2       99.37      100.98     26.54 o 
  10   0   2       25.61       18.43     25.61 o 
  11   0   2       18.99        0.00     39.18 o 
  12   0   2      145.68      151.78     47.08 o 
  13   0   2       64.93       67.18     42.82 o 
 -13   1   2        8.95        7.24     48.96 o 
 -12   1   2       72.50       69.29     49.08 o 
 -11   1   2       84.52       75.28     44.76 o 
 -10   1   2      446.78      471.71     47.02 o 
  -9   1   2        5.11       12.06     13.17 o 
  -8   1   2      796.46      771.80     23.54 o 
  -7   1   2       30.21       33.24     13.72 o 
   7   1   2      471.89      536.71     38.31 o 
   8   1   2       90.57       75.60     34.40 o 
   9   1   2      151.23      160.15     36.60 o 
  10   1   2      242.03      254.46     39.81 o 
  11   1   2      136.04      116.17     31.20 o 
  12   1   2        0.78       13.12     39.21 o 
  13   1   2       13.40       46.73     48.38 o 
 -13   2   2       21.59       18.42     49.37 o 
 -12   2   2      115.50      109.39     47.95 o 
 -11   2   2       95.93      113.62     26.95 o 
 -10   2   2       76.41      104.99     31.76 o 
  -9   2   2     1094.25     1089.89     23.64 o 
  -8   2   2      223.89      217.59     23.99 o 
  -3   2   2     2441.38     2422.74     33.99 o 
   2   2   2     1501.76     1297.09     18.44 o 
   3   2   2     1111.44     1161.02     25.39 o 
   4   2   2      976.56      876.88     25.34 o 
   7   2   2      371.90      289.06     34.46 o 
   8   2   2      165.75      160.21     31.62 o 
   9   2   2      315.58      294.10     40.22 o 
  10   2   2       75.31      170.43     40.68 o 
  11   2   2       77.06       54.35     36.05 o 
  12   2   2       91.69       82.53     30.74 o 
  13   2   2       26.32       36.74     50.12 o 
 -13   3   2        2.40        8.19     45.29 o 
 -12   3   2       10.28        4.18     32.03 o 
 -11   3   2      296.58      300.99     37.55 o 
 -10   3   2      120.14      163.42     41.64 o 
  -9   3   2       46.72       57.45     32.81 o 
  -8   3   2      559.55      497.60     32.34 o 
  -2   3   2     4988.48     4670.27     35.01 o 
   2   3   2       74.41      121.96     16.42 o 
   3   3   2      768.71     1024.52     24.58 o 
   4   3   2      918.98     1006.69     25.13 o 
   5   3   2      461.23      519.51     22.35 o 
   6   3   2       57.68       42.80     18.07 o 
   7   3   2      246.89      301.40     38.35 o 
   8   3   2      180.82      210.88     30.43 o 
   9   3   2       11.95        8.45     19.75 o 
  10   3   2       42.03       41.27     19.78 o 
  11   3   2       56.06       60.89     36.02 o 
  12   3   2       36.75       38.68     40.88 o 
 -13   4   2       18.73       21.32     32.18 o 
 -12   4   2      208.53      261.93     48.62 o 
 -11   4   2       10.18        2.14     32.46 o 
 -10   4   2       22.39       30.61     34.98 o 
  -9   4   2      146.65      121.90     34.72 o 
  -8   4   2      322.90      354.87     31.04 o 
  -7   4   2       12.40       14.16     29.48 o 
  -5   4   2      262.36      325.95     29.71 o 
  -4   4   2     1568.20     1607.27     34.25 o 
  -2   4   2      355.56      347.52     14.83 o 
   2   4   2     1790.03     1570.68     27.30 o 
   3   4   2       29.11       95.35     17.17 o 
   4   4   2     2097.51     2024.29     31.79 o 
   5   4   2     1369.70     1353.28     28.87 o 
   6   4   2      154.89      139.36     17.60 o 
   7   4   2       34.92       39.54     15.04 o 
   8   4   2       13.29       16.21     16.47 o 
   9   4   2       26.28        6.21     19.14 o 
  10   4   2      128.14      143.47     40.71 o 
  11   4   2      452.19      416.20     44.27 o 
  12   4   2      109.89       69.98     44.74 o 
 -13   5   2       22.57       67.96     45.49 o 
 -12   5   2      113.56       72.47     38.05 o 
 -11   5   2       31.07       18.50     37.41 o 
 -10   5   2      261.39      292.80     38.25 o 
  -9   5   2      353.35      374.42     38.13 o 
  -8   5   2      531.26      498.96     39.15 o 
  -7   5   2       36.27       35.51     21.08 o 
  -5   5   2      346.00      480.22     29.79 o 
  -2   5   2     1747.85     1561.87     20.33 o 
   3   5   2     1472.58     1547.40     28.49 o 
   4   5   2        4.19       16.85     15.09 o 
   5   5   2      257.45      249.62     18.59 o 
   6   5   2      404.15      395.67     20.62 o 
   7   5   2       63.71      101.84     16.30 o 
   8   5   2      139.06      146.03     20.08 o 
   9   5   2      127.86      135.80     35.38 o 
  10   5   2        7.58       24.24     35.33 o 
  11   5   2       47.14       57.53     45.75 o 
  12   5   2        6.30       21.89     47.02 o 
 -13   6   2       66.53       49.19     51.80 o 
 -12   6   2       39.53       56.78     47.08 o 
 -11   6   2      116.17       64.66     44.74 o 
 -10   6   2      225.93      210.33     41.84 o 
  -9   6   2      323.27      277.30     39.29 o 
  -8   6   2      469.81      484.39     35.67 o 
  -7   6   2      110.08      175.15     32.98 o 
  -2   6   2      453.35      409.51     11.96 o 
   4   6   2       27.44        8.48     14.97 o 
   5   6   2      654.85      712.38     23.42 o 
   6   6   2       93.13       79.57     16.77 o 
   7   6   2      132.70      134.82     16.77 o 
   8   6   2      174.46      175.55     17.59 o 
   9   6   2       65.26       73.86     39.38 o 
  10   6   2      144.65      130.99     42.68 o 
  11   6   2      351.41      298.30     44.48 o 
  12   6   2        7.55       27.13     48.47 o 
 -12   7   2       40.40       19.20     47.57 o 
 -11   7   2       31.59       34.23     39.12 o 
 -10   7   2      199.71      162.53     42.10 o 
  -9   7   2        4.94       17.66     29.30 o 
  -8   7   2      188.57      192.03     32.26 o 
  -7   7   2      129.37      159.89     33.53 o 
   6   7   2       23.01       15.23     15.69 o 
   7   7   2      312.18      315.96     21.40 o 
   8   7   2       41.30       63.35     38.02 o 
   9   7   2       42.69       35.04     37.32 o 
  10   7   2       29.33       37.87     38.31 o 
  11   7   2       42.38       22.15     46.39 o 
  12   7   2       58.01       27.42     47.78 o 
 -12   8   2       17.32        0.00     47.11 o 
 -11   8   2       20.39       13.00     37.21 o 
 -10   8   2       14.38       43.58     41.29 o 
  -9   8   2      175.15      153.87     40.91 o 
  -8   8   2       12.09       24.99     34.14 o 
  -7   8   2      233.82      250.81     36.14 o 
   8   8   2      136.31      136.15     31.47 o 
   9   8   2       10.52       32.72     41.96 o 
  10   8   2       33.35       64.31     43.64 o 
  11   8   2      177.73      153.14     50.96 o 
 -12   9   2       21.95        0.43     50.56 o 
 -11   9   2       34.88       28.23     37.53 o 
 -10   9   2       53.81      102.10     41.99 o 
  -9   9   2        1.78        9.58     37.29 o 
  -8   9   2       49.54      118.14     33.10 o 
   9   9   2       26.11       29.16     42.42 o 
  10   9   2       95.61       87.85     43.58 o 
  11   9   2       57.45       42.54     46.88 o 
 -11  10   2       25.55       21.75     42.62 o 
 -10  10   2       24.34       11.70     43.43 o 
  -9  10   2       57.56       63.27     39.78 o 
  -8  10   2       48.01       55.85     32.92 o 
   9  10   2       38.74       54.52     40.39 o 
  10  10   2       79.37       81.22     41.35 o 
  11  10   2       16.47        2.52     42.97 o 
 -11  11   2       60.28       58.55     50.03 o 
 -10  11   2      212.18      275.22     46.94 o 
  -9  11   2        9.93       36.37     42.10 o 
  -8  11   2       24.77       55.85     36.48 o 
   9  11   2       51.31       97.78     45.26 o 
  10  11   2       34.90       30.75     49.14 o 
 -10  12   2       99.67       86.03     46.91 o 
  -9  12   2       44.72       87.85     41.52 o 
   9  12   2       78.19      113.53     41.96 o 
  10  12   2       84.71      119.64     51.92 o 
 -10  13   2       47.99       37.61     42.62 o 
  -9  13   2       22.75       76.64     39.32 o 
  -9  14   2       12.46       29.30     40.22 o 
  -4 -18   3       12.64       43.98     45.95 o 
  -3 -18   3        9.97       28.61     30.70 o 
  -2 -18   3       11.24       66.48     43.61 o 
  -1 -18   3       12.90        6.80     43.84 o 
   0 -18   3        4.82        6.76     21.95 o 
   1 -18   3       26.95       25.16     19.13 o 
   2 -18   3        5.82       21.97     19.43 o 
   3 -18   3       58.11       61.01     20.87 o 
  -6 -17   3       17.23       16.72     31.34 o 
  -5 -17   3       34.20       40.95     29.35 o 
  -4 -17   3       28.26       23.19     29.62 o 
  -3 -17   3        2.65       45.98     38.97 o 
  -2 -17   3       71.47      116.72     41.32 o 
  -1 -17   3       90.86       86.09     21.01 o 
   0 -17   3       69.37       66.30     21.66 o 
   1 -17   3       50.52       56.33     18.05 o 
   2 -17   3        2.07       12.33     17.90 o 
   3 -17   3      100.93      105.09     19.55 o 
   4 -17   3       41.32       58.63     20.09 o 
   5 -17   3        3.23       18.64     20.19 o 
  -7 -16   3       19.96       11.52     31.65 o 
  -6 -16   3        0.72        2.63     40.22 o 
  -5 -16   3       64.83       93.25     29.51 o 
  -4 -16   3      163.73      185.44     30.99 o 
  -3 -16   3       13.01       36.23     25.00 o 
  -2 -16   3       74.54       49.08     22.18 o 
  -1 -16   3       98.57       91.66     20.51 o 
   0 -16   3       35.55       56.69     20.44 o 
   1 -16   3       45.17       52.48     17.45 o 
   2 -16   3       63.96       67.62     17.67 o 
   3 -16   3        4.67       20.49     20.50 o 
   4 -16   3       43.33       31.41     18.81 o 
   5 -16   3      127.80      138.09     20.63 o 
   6 -16   3        0.90        6.20     23.50 o 
  -8 -15   3      103.37      101.27     32.07 o 
  -7 -15   3       30.61       33.56     28.22 o 
  -6 -15   3       30.00       22.85     28.04 o 
  -5 -15   3       28.41       28.38     27.23 o 
  -4 -15   3       46.14       75.99     25.26 o 
  -3 -15   3      145.48      140.86     27.08 o 
  -2 -15   3       47.21       61.45     21.02 o 
  -1 -15   3        9.10       17.95     17.74 o 
   0 -15   3       99.59      113.28     19.10 o 
   1 -15   3       23.58       30.16     19.16 o 
   2 -15   3       10.20       20.62     16.28 o 
   3 -15   3      150.89      144.58     18.31 o 
   4 -15   3       17.43       19.68     17.80 o 
   5 -15   3       32.17       56.61     18.28 o 
   6 -15   3       13.99       24.05     22.57 o 
   7 -15   3       46.53       55.59     28.16 o 
  -9 -14   3       82.04       52.32     30.43 o 
  -8 -14   3       18.23       23.96     29.58 o 
  -7 -14   3       40.10       52.77     28.63 o 
  -6 -14   3       27.56       32.58     25.96 o 
  -5 -14   3       40.23       60.46     27.53 o 
  -4 -14   3      119.62      107.85     24.62 o 
  -3 -14   3      496.93      480.19     29.03 o 
  -2 -14   3      203.26      170.34     22.10 o 
  -1 -14   3       45.64       47.56     17.85 o 
   0 -14   3       38.20       48.04     17.96 o 
   1 -14   3       67.79       34.33     18.71 o 
   2 -14   3      257.15      247.00     17.52 o 
   3 -14   3       58.74       54.09     16.33 o 
   4 -14   3       24.30       14.10     16.08 o 
   5 -14   3       76.36      118.96     20.50 o 
   6 -14   3       15.58       10.19     25.69 o 
   7 -14   3      186.06      195.63     29.25 o 
   8 -14   3       61.80       57.68     42.04 o 
 -10 -13   3       42.41       81.56     31.90 o 
  -9 -13   3      135.23      125.65     29.30 o 
  -8 -13   3       53.15       59.97     27.40 o 
  -7 -13   3       41.44        0.71     24.78 o 
  -6 -13   3       30.70       40.68     37.79 o 
  -5 -13   3       36.41       36.37     24.72 o 
  -4 -13   3       65.09       77.71     24.51 o 
  -3 -13   3       83.27      105.79     29.72 o 
  -2 -13   3      104.93       97.73     27.99 o 
  -1 -13   3      203.37      156.91     17.36 o 
   0 -13   3      215.39      240.51     18.72 o 
   1 -13   3       28.46       28.14     17.00 o 
   2 -13   3       98.05       64.14     15.37 o 
   3 -13   3       93.18      103.66     16.01 o 
   4 -13   3      188.97      152.39     17.13 o 
   5 -13   3       31.76       86.88     18.42 o 
   6 -13   3      226.36      237.38     30.26 o 
   7 -13   3       64.93       79.79     26.36 o 
   8 -13   3       71.09       99.63     40.51 o 
   9 -13   3       21.20       14.07     38.94 o 
 -10 -12   3       32.38       27.26     37.42 o 
  -9 -12   3        0.69        2.00     26.06 o 
  -8 -12   3       12.35        4.34     24.68 o 
  -7 -12   3      144.43      143.57     26.72 o 
  -6 -12   3      129.89       94.74     24.71 o 
  -5 -12   3       34.82      118.00     24.23 o 
  -4 -12   3       58.77       65.48     14.14 o 
  -3 -12   3       28.93       55.55     22.23 o 
  -2 -12   3       61.57       62.25     20.86 o 
  -1 -12   3      160.62      146.73     22.18 o 
   0 -12   3      106.45      135.89     17.56 o 
   1 -12   3       53.64       60.37     11.78 o 
   2 -12   3      228.35      194.00     15.20 o 
   3 -12   3      175.12      197.92     19.06 o 
   4 -12   3      293.33      299.72     19.60 o 
   5 -12   3       19.27       53.18     16.82 o 
   6 -12   3       85.85      120.28     24.58 o 
   7 -12   3      659.00      708.08     32.65 o 
   8 -12   3        2.96       17.23     37.09 o 
   9 -12   3      163.72      221.59     41.84 o 
 -11 -11   3        1.90        9.21     38.42 o 
 -10 -11   3       46.65       49.08     37.41 o 
  -9 -11   3       14.00       19.64     26.09 o 
  -8 -11   3       11.60       16.68     25.56 o 
  -7 -11   3      405.99      397.51     26.84 o 
  -6 -11   3       90.55       48.40     24.01 o 
  -5 -11   3       65.53      126.09     21.67 o 
  -4 -11   3       63.67       65.51     14.33 o 
  -3 -11   3      129.79      157.41     17.64 o 
  -2 -11   3        0.26        8.37     26.52 o 
  -1 -11   3      203.88      209.56     20.75 o 
   0 -11   3       51.22       27.47     10.20 o 
   1 -11   3     2073.51     1962.89     33.58 o 
   2 -11   3      201.62      180.40      8.80 o 
   3 -11   3      822.86      808.91     30.64 o 
   4 -11   3       43.24       10.78     20.45 o 
   5 -11   3      109.28      125.26     22.73 o 
   6 -11   3       30.10       15.99     21.91 o 
   7 -11   3      339.82      328.79     39.15 o 
   8 -11   3      150.55      179.64     36.60 o 
   9 -11   3       55.25       77.02     37.79 o 
 -11 -10   3       18.02       18.13     35.56 o 
 -10 -10   3        9.03       23.25     34.86 o 
  -9 -10   3      384.56      347.80     34.92 o 
  -8 -10   3      201.38      186.48     25.08 o 
  -7 -10   3      898.67      886.68     39.34 o 
  -6 -10   3       32.45        7.68     22.93 o 
  -5 -10   3      272.02      346.13     23.71 o 
  -4 -10   3      159.26      160.42     20.88 o 
  -3 -10   3      136.85      148.47     24.45 o 
  -2 -10   3       33.33       27.28     19.20 o 
  -1 -10   3      133.58      109.67     16.90 o 
   0 -10   3       55.02       70.04     13.55 o 
   1 -10   3      335.23      289.00     15.29 o 
   2 -10   3      222.01      225.73      9.43 o 
   3 -10   3      255.12      227.10     31.68 o 
   4 -10   3       40.97       20.12     30.78 o 
   5 -10   3      276.20      305.53     17.68 o 
   6 -10   3       58.29       34.87     14.67 o 
   7 -10   3      175.30      225.13     35.21 o 
   8 -10   3       13.57       68.48     33.47 o 
   9 -10   3      173.75      161.31     35.59 o 
 -11  -9   3       34.42        5.39     33.36 o 
 -10  -9   3       39.10       56.43     33.47 o 
  -9  -9   3      185.48      141.10     24.84 o 
  -8  -9   3      377.10      356.61     26.60 o 
  -7  -9   3      643.74      714.53     29.18 o 
  -6  -9   3      389.08      362.45     24.31 o 
  -5  -9   3       57.31      151.50     21.92 o 
  -4  -9   3      122.76      125.72     28.84 o 
  -3  -9   3      312.77      353.51     22.70 o 
  -2  -9   3      204.02      255.41     22.35 o 
  -1  -9   3      126.92      111.16     13.23 o 
   0  -9   3     1726.47     1771.52     23.35 o 
   1  -9   3     1149.71     1047.54     21.31 o 
   2  -9   3      145.28      144.15     12.59 o 
   3  -9   3      416.55      530.57     21.62 o 
   4  -9   3      199.07      200.45     18.07 o 
   5  -9   3      395.41      345.81     16.12 o 
   6  -9   3      384.19      370.11     30.21 o 
   7  -9   3      105.38       91.41     30.81 o 
   8  -9   3      176.23      192.99     33.15 o 
   9  -9   3       68.42       54.90     31.91 o 
 -11  -8   3       26.38       43.66     31.62 o 
 -10  -8   3       50.58       81.16     32.66 o 
  -9  -8   3      251.21      236.74     33.41 o 
  -8  -8   3       30.65       10.86     20.68 o 
  -7  -8   3      387.62      462.50     25.97 o 
  -6  -8   3       74.12       62.33     19.31 o 
  -5  -8   3       61.40       89.12     25.83 o 
  -3  -8   3      425.22      423.21     22.01 o 
  -2  -8   3      998.18      978.08     19.74 o 
  -1  -8   3       71.31       81.18     12.56 o 
   0  -8   3      637.07      769.18     15.15 o 
   1  -8   3     2247.49     1971.81     30.20 o 
   2  -8   3       36.04       42.25     23.91 o 
   3  -8   3      209.71      267.56     15.84 o 
   4  -8   3      248.66      207.35     15.43 o 
   5  -8   3      315.86      531.68     23.56 o 
   6  -8   3       65.02       63.59     26.55 o 
   7  -8   3      346.67      287.64     32.34 o 
   8  -8   3       33.16       68.62     28.49 o 
 -12  -7   3       38.21       83.88     40.68 o 
 -11  -7   3      117.55       97.00     33.44 o 
 -10  -7   3      189.82      162.79     31.62 o 
  -9  -7   3        2.29        0.00     28.61 o 
  -8  -7   3      107.50      117.68     21.69 o 
  -7  -7   3      240.72      289.56     21.68 o 
  -6  -7   3      251.34      293.58     28.72 o 
  -5  -7   3      266.07      312.20     28.75 o 
  -3  -7   3      911.90      894.60     26.29 o 
  -2  -7   3     3252.06     3260.94     30.41 o 
  -1  -7   3     3161.19     2809.37     28.01 o 
   0  -7   3      329.02      394.97     13.04 o 
   1  -7   3      148.87      149.89     11.75 o 
   2  -7   3      348.39      372.41     14.08 o 
   3  -7   3      315.11      289.04     12.77 o 
   4  -7   3      317.38      287.50     13.10 o 
   5  -7   3      513.39      489.80     16.80 o 
   6  -7   3      376.83      405.84     28.81 o 
   7  -7   3       30.46       40.54     23.71 o 
   8  -7   3       14.10       44.56     26.09 o 
   9  -7   3      322.12      316.45     35.79 o 
  10  -7   3       92.62      134.32     34.83 o 
  11  -7   3       32.95       44.56     38.54 o 
 -13  -6   3       25.59       73.86     50.82 o 
 -12  -6   3       35.06       25.10     44.01 o 
 -11  -6   3       27.28       28.71     23.44 o 
 -10  -6   3      125.90       81.60     22.30 o 
  -9  -6   3      307.51      320.65     24.53 o 
  -8  -6   3       81.28      137.73     22.13 o 
  -7  -6   3      217.12      220.09     20.22 o 
  -6  -6   3      149.59      136.64     24.90 o 
  -5  -6   3      221.50      316.39     26.84 o 
  -3  -6   3      273.91      264.28     23.95 o 
  -2  -6   3     5586.63     5133.55     47.92 o 
  -1  -6   3     2968.48     2682.91     26.82 o 
   0  -6   3      311.94      332.10     15.37 o 
   1  -6   3      105.08      107.90     12.28 o 
   2  -6   3      157.99      158.58     11.43 o 
   3  -6   3       76.91      115.89     10.74 o 
   4  -6   3     1639.42     1545.16     18.91 o 
   5  -6   3       94.87      124.70     12.05 o 
   6  -6   3       32.37       36.95     21.69 o 
   7  -6   3       51.42       68.73     17.74 o 
   8  -6   3      135.45      139.55     19.67 o 
   9  -6   3        4.75       19.17     31.56 o 
  10  -6   3      156.53      151.20     35.88 o 
  11  -6   3       15.95       41.96     36.74 o 
  12  -6   3       17.77       46.39     43.61 o 
 -13  -5   3       42.69       32.49     40.51 o 
 -12  -5   3      137.55      171.04     49.77 o 
 -11  -5   3       30.30       29.97     44.62 o 
 -10  -5   3      181.35      197.45     23.44 o 
  -9  -5   3      226.78      241.92     23.17 o 
  -8  -5   3       35.69      105.71     21.76 o 
  -7  -5   3       41.51       50.85     19.60 o 
  -6  -5   3       60.69       65.15     23.25 o 
  -5  -5   3       81.10      255.85     26.64 o 
  -3  -5   3      948.08      902.03     31.81 o 
  -2  -5   3     1401.19     1328.36     55.00 o 
  -1  -5   3     1923.30     1692.66     21.74 o 
   0  -5   3      526.65      559.70     23.51 o 
   1  -5   3     4773.53     4104.81     36.12 o 
   2  -5   3      524.96      532.66     13.80 o 
   3  -5   3     1426.30     1464.11     76.08 o 
   4  -5   3      473.69      461.79     13.73 o 
   5  -5   3      123.10      123.63      8.59 o 
   6  -5   3      205.82      210.58     18.27 o 
   7  -5   3       32.92       56.03     16.32 o 
   8  -5   3      860.21      836.35     24.39 o 
   9  -5   3      418.86      357.74     35.96 o 
  10  -5   3       80.83      143.97     36.02 o 
  11  -5   3      113.10      133.16     41.03 o 
  12  -5   3       31.07       34.57     40.22 o 
 -13  -4   3       12.66       20.88     49.72 o 
 -12  -4   3       67.81       91.27     38.54 o 
 -11  -4   3       40.30       45.89     44.65 o 
 -10  -4   3      161.39      159.26     23.04 o 
  -9  -4   3       75.06       35.48     19.88 o 
  -8  -4   3      333.54      333.57     24.61 o 
  -7  -4   3       80.78      115.27     23.97 o 
  -6  -4   3      830.51      968.44     33.12 o 
  -5  -4   3      871.80      965.95     32.14 o 
  -4  -4   3      250.52      284.14     27.59 o 
  -3  -4   3     3986.92     3765.51     46.18 o 
  -2  -4   3     3146.24     2842.58     98.95 o 
  -1  -4   3     2055.19     1640.92     28.75 o 
   1  -4   3     3178.55     2813.85     30.63 o 
   2  -4   3     1092.06     1120.02     15.38 o 
   3  -4   3      690.80      638.44     14.60 o 
   4  -4   3      320.72      289.17      9.23 o 
   5  -4   3      656.09      796.16     19.34 o 
   6  -4   3      304.77      287.24     16.65 o 
   7  -4   3       15.39       45.33     14.82 o 
   8  -4   3       31.60       44.80     15.79 o 
   9  -4   3       40.85       32.78     32.84 o 
  10  -4   3       56.22       65.00     34.20 o 
  11  -4   3        9.32       36.54     35.90 o 
  12  -4   3        4.74       46.33     40.13 o 
 -13  -3   3       20.63       19.31     46.56 o 
 -12  -3   3      272.86      282.49     50.67 o 
 -11  -3   3      154.53      154.07     44.01 o 
 -10  -3   3       27.85       21.04     19.86 o 
  -9  -3   3      575.39      560.75     31.13 o 
  -8  -3   3       47.20       94.05     19.13 o 
  -7  -3   3       82.35       50.82     20.65 o 
  -6  -3   3      241.32      243.98     23.97 o 
  -5  -3   3      635.26      745.63     29.94 o 
  -4  -3   3      632.93      607.48     29.33 o 
  -2  -3   3     9678.18     8419.57    149.84 o 
   1  -3   3     2517.09     2227.27     37.93 o 
   2  -3   3     1214.80     1107.85     46.76 o 
   3  -3   3      361.60      332.99      9.31 o 
   4  -3   3     1423.27     1344.79     20.21 o 
   5  -3   3      603.10      717.49     17.52 o 
   6  -3   3       50.32       45.76     12.85 o 
   7  -3   3       84.51       84.69     13.92 o 
   8  -3   3        1.67        5.88     27.13 o 
   9  -3   3       10.44       15.52     29.33 o 
  10  -3   3       28.78       32.00     33.10 o 
  11  -3   3       74.24       53.68     38.89 o 
  12  -3   3       26.13       51.28     39.84 o 
 -13  -2   3       17.03       42.65     40.28 o 
 -12  -2   3      105.65      106.99     44.48 o 
 -11  -2   3      156.73      136.49     39.47 o 
 -10  -2   3      629.52      600.73     41.12 o 
  -9  -2   3       86.75      119.72     19.76 o 
  -8  -2   3       85.44      105.96     17.89 o 
  -7  -2   3      349.27      420.46     24.99 o 
  -6  -2   3      366.15      369.70     24.47 o 
  -5  -2   3      804.15     1044.27     31.30 o 
  -4  -2   3     2434.81     2275.97     38.74 o 
  -2  -2   3     3671.18     3260.70     25.89 o 
  -1  -2   3     1950.70     1743.83     23.83 o 
   1  -2   3     2171.73     1877.83     25.51 o 
   2  -2   3      764.22      716.09     17.05 o 
   3  -2   3      737.59      743.05     21.48 o 
   4  -2   3     1849.06     1726.98     32.43 o 
   5  -2   3     1967.69     2161.62     39.41 o 
   6  -2   3      117.28       96.51     24.26 o 
   7  -2   3       76.50       73.46     26.00 o 
   8  -2   3       41.43       44.30     28.09 o 
   9  -2   3      202.34      175.76     35.47 o 
  10  -2   3      140.09      161.45     37.06 o 
  11  -2   3        0.33       22.93     35.04 o 
  12  -2   3       54.72       39.90     40.51 o 
 -13  -1   3       69.01       75.75     47.43 o 
 -12  -1   3      357.15      374.30     51.71 o 
 -11  -1   3       95.25      107.08     37.99 o 
 -10  -1   3     1031.55     1154.31     47.98 o 
  -9  -1   3      312.82      307.73     20.40 o 
  -8  -1   3      172.80      263.12     21.46 o 
  -7  -1   3      174.85      164.20     20.62 o 
  -6  -1   3      178.88      168.92     20.30 o 
  -5  -1   3     3104.06     3266.00     43.75 o 
  -4  -1   3     1342.87     1246.78     30.52 o 
  -2  -1   3      301.57      242.01     14.71 o 
   1  -1   3      286.90      233.29     12.45 o 
   2  -1   3     1052.94      959.58     22.30 o 
   3  -1   3      228.19      204.45     21.63 o 
   4  -1   3      397.18      444.35     27.07 o 
   5  -1   3      422.36     1158.85     35.99 o 
   6  -1   3      443.08      450.95     30.35 o 
   7  -1   3       95.83       69.02     18.76 o 
   8  -1   3       13.69       15.71     19.97 o 
   9  -1   3       88.03       37.35     34.40 o 
  10  -1   3       23.52       98.56     37.29 o 
  11  -1   3       52.20       43.95     37.96 o 
  12  -1   3      124.15       84.61     40.68 o 
 -13   0   3       39.22       73.69     49.86 o 
 -12   0   3       12.22       38.66     34.49 o 
 -11   0   3      140.22      145.04     45.49 o 
 -10   0   3      542.02      561.45     80.09 o 
  -9   0   3     1496.18     1620.24    120.70 o 
  -8   0   3      224.29      213.43     20.44 o 
  -7   0   3      157.19      143.94     18.39 o 
  -6   0   3     1437.88     1425.81     30.55 o 
  -1   0   3       24.39       22.73      8.48 o 
   2   0   3     1868.40     1967.75     41.36 o 
   3   0   3     1092.61      920.23     28.35 o 
   4   0   3       44.73       61.10     22.35 o 
   5   0   3      625.47      545.40     30.78 o 
   6   0   3      459.89      325.49     29.48 o 
   7   0   3       32.02       29.45     30.35 o 
   8   0   3      107.16      143.42     32.49 o 
   9   0   3        6.59        0.00     35.82 o 
  10   0   3        6.67       14.60     24.37 o 
  11   0   3        4.54        5.88     38.48 o 
  12   0   3       66.49       35.18     43.37 o 
 -13   1   3       69.02       94.34     50.18 o 
 -12   1   3      357.71      340.86     48.53 o 
 -11   1   3       95.00      122.02     33.10 o 
 -10   1   3     1031.62     1127.14     54.03 o 
  -9   1   3      312.70      319.99     22.98 o 
  -8   1   3      172.55      207.84     19.63 o 
  -7   1   3      174.79      147.12     17.37 o 
  -4   1   3     1341.89     1183.31     29.79 o 
  -3   1   3       55.08       33.18     18.47 o 
  -2   1   3      300.80      243.40     16.13 o 
  -1   1   3     4586.62     3796.64     25.63 o 
   1   1   3      286.65      253.73     13.61 o 
   2   1   3     1051.76      913.54     19.52 o 
   3   1   3      227.79      191.03     37.84 o 
   4   1   3      396.72      436.96     27.62 o 
   5   1   3      421.79     1053.07     34.63 o 
   6   1   3      442.97      473.30     29.77 o 
   7   1   3       95.38      106.01     32.66 o 
   8   1   3       13.66        0.00     33.82 o 
   9   1   3       87.94       21.69     37.53 o 
  10   1   3       23.51       61.01     38.83 o 
  11   1   3       52.05       36.02     26.53 o 
  12   1   3      124.13      102.33     44.45 o 
 -13   2   3       17.00       33.62     47.08 o 
 -12   2   3      105.63      101.69     47.02 o 
 -11   2   3      156.49      150.62     44.42 o 
 -10   2   3      629.22      643.76     33.24 o 
  -9   2   3       86.59       99.60     16.48 o 
  -8   2   3       85.50       79.48     30.61 o 
  -6   2   3      366.12      327.14     30.61 o 
  -5   2   3      804.89     1047.80     34.17 o 
  -4   2   3     2436.14     2226.88     40.33 o 
  -3   2   3      703.30      618.14     17.03 o 
  -2   2   3     3668.05     3325.56     29.68 o 
  -1   2   3     1950.51     1744.81     15.17 o 
   1   2   3     2170.41     1909.19     21.34 o 
   2   2   3      763.77      758.50     13.03 o 
   3   2   3      737.31      667.51     51.25 o 
   4   2   3     1851.08     1681.40     26.05 o 
   5   2   3     1968.55     2190.27     30.44 o 
   6   2   3      116.98       92.31     29.74 o 
   7   2   3       76.71      105.31     32.23 o 
   8   2   3       41.45       43.52     34.72 o 
   9   2   3      202.43      139.22     40.31 o 
  10   2   3      139.92      144.86     41.87 o 
  11   2   3        0.31        1.20     24.40 o 
  12   2   3       54.68       18.07     33.02 o 
 -13   3   3       20.63       22.09     37.47 o 
 -12   3   3      272.98      337.49     33.57 o 
 -11   3   3      154.46      153.34     31.43 o 
 -10   3   3       28.05       15.03     35.47 o 
  -9   3   3      575.42      577.45     39.90 o 
  -8   3   3       47.10       96.68     32.55 o 
  -5   3   3      633.64      741.66     31.27 o 
  -4   3   3      632.79      590.52     19.17 o 
  -3   3   3     1913.05     1808.77     22.18 o 
  -2   3   3     9679.51     8535.39     50.56 o 
   2   3   3     1213.99     1076.61     12.81 o 
   3   3   3      361.32      372.08     10.19 o 
   4   3   3     1420.95     1377.23     31.82 o 
   5   3   3      603.46      728.78     42.52 o 
   6   3   3       50.08       49.45     16.31 o 
   7   3   3       84.38       78.19     17.80 o 
   8   3   3        1.68       43.85     23.74 o 
   9   3   3       10.53       35.54     19.44 o 
  10   3   3       28.83        7.55     21.85 o 
  11   3   3       74.24       68.19     46.04 o 
  12   3   3       26.10       15.46     48.96 o 
 -13   4   3       12.64       29.11     34.91 o 
 -12   4   3       67.79       15.72     35.44 o 
 -11   4   3       40.27       86.43     42.10 o 
 -10   4   3      161.49      198.57     35.50 o 
  -9   4   3       75.52       48.62     31.82 o 
  -8   4   3      333.07      312.75     34.49 o 
  -5   4   3      871.74      905.83     30.37 o 
  -4   4   3      250.36      274.03     22.21 o 
  -3   4   3     3986.11     3841.95     39.90 o 
  -2   4   3     3146.54     2841.92     31.53 o 
   2   4   3     1093.41     1161.19     28.43 o 
   3   4   3      691.44      652.94      9.09 o 
   4   4   3      320.69      274.68     22.98 o 
   5   4   3      655.38      782.89     27.16 o 
   6   4   3      305.26      300.24     18.59 o 
   7   4   3       15.41       33.89     19.05 o 
   8   4   3       31.59       52.20     19.65 o 
   9   4   3       40.91       31.77     20.13 o 
  10   4   3       56.30       60.40     41.55 o 
  11   4   3        9.40        9.99     45.87 o 
  12   4   3        4.78       28.29     45.20 o 
 -13   5   3       42.64       40.16     39.49 o 
 -12   5   3      137.45      151.87     47.43 o 
 -11   5   3       30.42       48.07     40.83 o 
 -10   5   3      181.08      205.35     40.10 o 
  -9   5   3      227.07      229.53     37.53 o 
  -8   5   3       35.87       93.84     34.08 o 
  -7   5   3       41.14       49.08     29.10 o 
  -5   5   3       80.86      273.19     27.33 o 
  -3   5   3      948.75      911.02     23.25 o 
  -2   5   3     1400.69     1352.44     23.08 o 
   2   5   3      524.75      496.99     23.31 o 
   3   5   3     1427.09     1622.16     32.72 o 
   4   5   3      472.97      425.32     21.57 o 
   5   5   3      122.59      109.24     11.31 o 
   6   5   3      205.74      230.89     21.77 o 
   7   5   3       33.03       51.13     17.44 o 
   8   5   3      860.34      880.94     48.22 o 
   9   5   3      418.94      368.42     24.25 o 
  10   5   3       80.82      138.46     44.42 o 
  11   5   3      112.73       69.15     38.42 o 
  12   5   3       31.23       20.30     49.05 o 
 -13   6   3       25.52        5.96     45.63 o 
 -12   6   3       34.99       49.28     38.05 o 
 -11   6   3       27.24       28.61     34.66 o 
 -10   6   3      125.68       77.02     34.69 o 
  -9   6   3      307.16      337.97     41.81 o 
  -8   6   3       81.04      137.10     29.56 o 
  -7   6   3      217.17      224.90     29.77 o 
  -3   6   3      275.21      270.38     16.71 o 
  -2   6   3     5583.20     5227.69     37.32 o 
   4   6   3     1638.29     1578.78     32.84 o 
   5   6   3       94.55      117.24     19.34 o 
   6   6   3       32.26       32.29      7.05 o 
   7   6   3       51.26       59.54     19.07 o 
   8   6   3      135.61      139.51     20.38 o 
   9   6   3        4.72       41.67     36.25 o 
  10   6   3      156.43       89.93     40.57 o 
  11   6   3       15.90        0.00     48.50 o 
  12   6   3       17.86       16.88     41.93 o 
 -12   7   3       38.10       68.04     47.43 o 
 -11   7   3      117.60       96.39     46.42 o 
 -10   7   3      189.80      179.12     41.06 o 
  -9   7   3        2.32        4.17     35.64 o 
  -8   7   3      107.19      149.55     33.44 o 
  -7   7   3      241.05      318.74     35.47 o 
  -3   7   3      912.77      917.30     20.12 o 
  -2   7   3     3251.16     3223.00     28.87 o 
   5   7   3      513.16      537.12     25.05 o 
   6   7   3      377.02      396.83     22.82 o 
   7   7   3       30.25       38.19     20.99 o 
   8   7   3       14.09       44.27     33.21 o 
   9   7   3      322.22      334.20     44.68 o 
  10   7   3       92.36      119.30     46.33 o 
  11   7   3       32.97       40.05     46.76 o 
 -12   8   3       24.54       21.72     48.18 o 
 -11   8   3       26.36        0.00     43.78 o 
 -10   8   3       50.51       71.90     37.00 o 
  -9   8   3      251.30      251.53     37.29 o 
  -8   8   3       30.67       28.00     29.01 o 
  -7   8   3      387.86      436.41     38.28 o 
  -2   8   3      997.37      944.23     16.39 o 
   7   8   3      346.53      312.92     23.63 o 
   8   8   3       33.15       73.92     40.42 o 
   9   8   3       36.61       44.91     36.66 o 
  10   8   3        2.75       23.05     45.98 o 
  11   8   3        0.25        1.82     46.30 o 
 -12   9   3       36.17       18.82     49.57 o 
 -11   9   3       34.51       48.82     43.84 o 
 -10   9   3       39.10       39.09     41.58 o 
  -9   9   3      185.35      199.24     38.19 o 
  -8   9   3      377.69      334.17     40.60 o 
  -7   9   3      643.80      718.96     39.03 o 
  -2   9   3      204.18      180.04      8.14 o 
   9   9   3       68.41       56.14     40.07 o 
  10   9   3       43.18      150.74     49.02 o 
 -11  10   3       18.10       13.26     47.02 o 
 -10  10   3        8.99       16.24     39.87 o 
  -9  10   3      384.26      376.36     42.56 o 
  -8  10   3      201.37      238.19     40.62 o 
  -1  10   3      133.77      122.08      7.79 o 
   9  10   3      173.71      233.03     48.56 o 
  10  10   3       24.44       54.18     44.68 o 
 -11  11   3        1.93       12.22     43.23 o 
 -10  11   3       46.51       51.51     38.86 o 
  -9  11   3       14.08       19.37     34.63 o 
  -8  11   3       11.46       36.05     36.43 o 
   9  11   3       55.32       70.71     39.21 o 
  10  11   3      207.18      162.58     51.77 o 
 -10  12   3       32.39       43.78     46.33 o 
  -9  12   3        0.67        7.64     41.96 o 
  -8  12   3       12.28       43.40     37.27 o 
 -10  13   3       42.27       49.83     48.33 o 
  -9  13   3      134.90      166.61     44.85 o 
  -9  14   3       81.84      125.06     46.39 o 
  -3 -18   4      139.40      156.44     32.34 o 
  -2 -18   4       72.63       79.42     45.03 o 
  -1 -18   4      161.50      211.34     44.62 o 
   0 -18   4        6.83       20.02     25.88 o 
   1 -18   4      240.75      284.17     24.46 o 
   2 -18   4       80.66       95.53     20.57 o 
  -6 -17   4       16.12        7.39     32.63 o 
  -5 -17   4       27.03       26.09     31.70 o 
  -4 -17   4       10.87       11.33     28.05 o 
  -3 -17   4       75.15      105.38     29.21 o 
  -2 -17   4       14.96        6.98     43.49 o 
  -1 -17   4       28.41       41.98     24.14 o 
   0 -17   4       14.29       35.62     24.76 o 
   1 -17   4       10.09       20.26     18.19 o 
   2 -17   4      123.28      115.66     19.89 o 
   3 -17   4       41.43       31.83     19.76 o 
   4 -17   4      163.30      171.33     21.10 o 
  -7 -16   4       47.47       67.08     33.21 o 
  -6 -16   4       53.98       67.31     30.75 o 
  -5 -16   4       66.03       95.69     29.66 o 
  -4 -16   4      106.87      124.56     30.85 o 
  -3 -16   4       25.61       52.53     28.28 o 
  -2 -16   4       30.19       43.73     23.48 o 
  -1 -16   4       32.09       62.83     23.58 o 
   0 -16   4       21.31       19.27     24.38 o 
   1 -16   4        7.76       22.72     16.99 o 
   2 -16   4        0.43        0.00     19.05 o 
   3 -16   4       28.55       48.79     18.17 o 
   4 -16   4        1.40       19.27     21.56 o 
   5 -16   4       18.74       21.76     22.47 o 
  -8 -15   4        1.66       31.86     32.21 o 
  -7 -15   4       52.11       62.01     30.95 o 
  -6 -15   4       22.79       30.53     29.46 o 
  -5 -15   4       81.56       61.55     28.10 o 
  -4 -15   4       11.29       42.73     24.86 o 
  -3 -15   4      288.27      309.24     21.57 o 
  -2 -15   4       76.90       51.14     21.50 o 
  -1 -15   4      141.61      136.96     23.89 o 
   0 -15   4       92.53      104.83     20.12 o 
   1 -15   4       52.34       47.12     16.24 o 
   2 -15   4       80.75       85.55     17.21 o 
   3 -15   4        3.61       19.04     16.92 o 
   4 -15   4       22.50       28.23     17.93 o 
   5 -15   4       40.88       44.09     18.59 o 
   6 -15   4       41.57       15.45     22.42 o 
   7 -15   4       30.93       52.98     23.14 o 
  -9 -14   4       55.71       54.44     31.80 o 
  -8 -14   4       10.21       22.30     27.92 o 
  -7 -14   4       30.67       18.02     26.94 o 
  -6 -14   4       39.19       36.44     27.51 o 
  -5 -14   4       43.16       54.21     27.25 o 
  -4 -14   4      125.04      133.82     18.85 o 
  -3 -14   4       92.86      107.22     18.42 o 
  -2 -14   4       58.95       64.30     29.33 o 
  -1 -14   4        7.19       13.61     20.19 o 
   0 -14   4      142.97      139.44     19.32 o 
   1 -14   4       34.44       47.40     15.80 o 
   2 -14   4      125.55      134.44     16.87 o 
   3 -14   4       30.05       33.59     16.08 o 
   4 -14   4       19.31       16.38     16.57 o 
   5 -14   4       90.56       90.90     17.43 o 
   6 -14   4       61.94       53.23     21.70 o 
   7 -14   4       37.54       57.87     30.50 o 
 -10 -13   4       13.06       29.47     30.76 o 
  -9 -13   4        2.14        0.00     29.64 o 
  -8 -13   4       29.28       32.82     27.83 o 
  -7 -13   4       12.89        0.00     28.10 o 
  -6 -13   4        6.25       17.15     24.74 o 
  -5 -13   4       83.88      104.01     25.54 o 
  -4 -13   4      278.89      223.29     25.83 o 
  -3 -13   4      209.42      278.95     37.09 o 
  -2 -13   4       23.96       14.58     19.16 o 
  -1 -13   4        9.22       10.09     20.31 o 
   0 -13   4       23.71       20.26     16.90 o 
   1 -13   4      132.00      126.99     15.39 o 
   2 -13   4       36.91       53.73     14.71 o 
   3 -13   4      127.55      143.77     16.43 o 
   4 -13   4      241.52      241.89     17.50 o 
   5 -13   4       16.71      141.64     17.17 o 
   6 -13   4       44.46       30.38     20.97 o 
   7 -13   4       29.87       32.17     38.11 o 
   8 -13   4       57.16       48.91     39.96 o 
 -10 -12   4        9.33       29.66     29.49 o 
  -9 -12   4       21.43       21.95     27.71 o 
  -8 -12   4       17.75       13.43     27.15 o 
  -7 -12   4      170.77      151.75     27.71 o 
  -6 -12   4       87.69       86.98     24.95 o 
  -5 -12   4       88.46       75.71     21.92 o 
  -4 -12   4       86.19      103.30     23.00 o 
  -3 -12   4      148.43      171.07     31.76 o 
  -2 -12   4       33.64       42.01     29.30 o 
  -1 -12   4       15.07       20.34     19.42 o 
   0 -12   4      380.85      363.90     19.27 o 
   1 -12   4      262.21      227.33     18.41 o 
   2 -12   4      232.59      307.34     20.29 o 
   3 -12   4      103.08      170.44     20.76 o 
   4 -12   4       50.59       33.02     15.14 o 
   5 -12   4      531.05      637.58     25.09 o 
   6 -12   4       60.43       40.08     23.35 o 
   7 -12   4      365.12      314.80     41.03 o 
   8 -12   4       84.24       80.00     37.58 o 
   9 -12   4      190.93      170.05     41.55 o 
 -11 -11   4       38.68       33.36     39.67 o 
 -10 -11   4       62.03       66.47     28.83 o 
  -9 -11   4      102.30       97.81     26.55 o 
  -8 -11   4        0.94       45.62     24.64 o 
  -7 -11   4      126.49      110.40     25.56 o 
  -6 -11   4       79.76       68.07     24.50 o 
  -5 -11   4      451.24      469.07     27.88 o 
  -4 -11   4      217.11      196.72     23.30 o 
  -3 -11   4       16.08       30.55     26.03 o 
  -2 -11   4      363.13      383.77     33.44 o 
  -1 -11   4      114.13       89.41     15.28 o 
   0 -11   4     1004.05     1120.09     17.98 o 
   1 -11   4      261.86      222.78     12.64 o 
   2 -11   4      196.22      189.28     18.16 o 
   3 -11   4      152.50      217.27     24.73 o 
   4 -11   4      386.93      334.70     20.10 o 
   5 -11   4      696.54      657.26     28.36 o 
   6 -11   4      172.02      189.02     24.18 o 
   7 -11   4      401.51      405.78     39.99 o 
   8 -11   4      149.12      135.80     36.17 o 
 -11 -10   4       49.65       50.35     37.70 o 
 -10 -10   4        0.31        0.00     35.33 o 
  -9 -10   4        5.05       13.40     25.21 o 
  -8 -10   4       56.12       59.12     24.97 o 
  -7 -10   4       77.59       85.50     23.17 o 
  -6 -10   4       78.85       43.96     21.48 o 
  -5 -10   4      138.11      299.36     33.81 o 
  -4 -10   4       22.91       36.28     14.23 o 
  -2 -10   4      266.49      218.70     23.57 o 
  -1 -10   4      308.22      370.39     17.85 o 
   0 -10   4      416.36      457.20     26.67 o 
   1 -10   4      680.18      644.65     14.54 o 
   2 -10   4      326.52      401.36     23.23 o 
   3 -10   4     1092.59     1045.81     31.09 o 
   4 -10   4       23.34       22.37     22.80 o 
   5 -10   4        5.26        9.60     14.30 o 
   6 -10   4      401.67      443.45     38.25 o 
   7 -10   4      185.71      151.09     33.01 o 
   8 -10   4        7.47       28.09     32.66 o 
 -11  -9   4        7.60        5.30     35.01 o 
 -10  -9   4      339.36      369.70     39.99 o 
  -9  -9   4      102.10       91.90     24.47 o 
  -8  -9   4       64.20       66.76     21.92 o 
  -7  -9   4      141.18      157.50     24.47 o 
  -6  -9   4       35.63       27.97     21.97 o 
  -5  -9   4      638.40      542.94     23.96 o 
  -4  -9   4      104.89      103.98     25.80 o 
  -3  -9   4      905.04      852.12     30.55 o 
  -2  -9   4       71.58       59.28     14.00 o 
  -1  -9   4      513.33      436.35     23.83 o 
   0  -9   4     4277.48     4593.69     46.42 o 
   1  -9   4      803.41      776.90     26.55 o 
   2  -9   4     1657.23     1525.95     24.12 o 
   3  -9   4      364.91      358.46     18.60 o 
   4  -9   4       16.29       14.22     16.16 o 
   5  -9   4      174.36      202.98     27.94 o 
   6  -9   4      274.03      233.81     31.36 o 
   7  -9   4       16.80       27.83     30.40 o 
   8  -9   4        6.12       50.38     30.23 o 
 -11  -8   4       36.64       36.60     33.91 o 
 -10  -8   4      177.20      184.18     34.72 o 
  -9  -8   4       98.62       60.02     31.53 o 
  -8  -8   4      168.69      171.58     22.79 o 
  -7  -8   4      389.80      412.77     25.26 o 
  -6  -8   4      232.55      181.07     21.75 o 
  -5  -8   4       64.36       85.82     27.04 o 
  -4  -8   4      319.10      277.16     10.05 o 
  -3  -8   4     1190.43     1124.72     23.47 o 
  -2  -8   4      748.25      678.17     19.05 o 
  -1  -8   4     1335.34     1054.52     21.61 o 
   0  -8   4     2054.92     2056.22     32.84 o 
   1  -8   4      872.45      850.72     19.61 o 
   2  -8   4      448.73      556.32     35.15 o 
   3  -8   4       85.91       86.27     12.61 o 
   4  -8   4      506.35      395.14     15.21 o 
   5  -8   4      254.00      260.40     16.66 o 
   6  -8   4      110.04      109.71     28.38 o 
   7  -8   4      661.52      605.31     35.47 o 
   8  -8   4      241.83      259.00     32.14 o 
 -10  -7   4      304.86      270.56     34.46 o 
  -9  -7   4      280.25      282.49     33.70 o 
  -8  -7   4      317.62      295.68     24.49 o 
  -7  -7   4       70.79       69.89     18.51 o 
  -6  -7   4      528.69      509.06     32.55 o 
  -5  -7   4      599.85      529.39     32.81 o 
  -4  -7   4       87.90      102.85      6.66 o 
  -3  -7   4     1293.65     1208.99     23.18 o 
  -2  -7   4      840.83      831.63     20.39 o 
  -1  -7   4     5086.87     4687.82    103.57 o 
   0  -7   4     6190.16     6485.54     48.37 o 
   1  -7   4      571.25      485.77     16.14 o 
   2  -7   4      475.41      469.15     24.55 o 
   3  -7   4      108.35      140.58     20.72 o 
   4  -7   4       63.33       84.94     15.53 o 
   5  -7   4      128.59      130.61     13.72 o 
   6  -7   4       66.77       68.86     25.36 o 
   7  -7   4      111.80      151.46     27.36 o 
   8  -7   4       48.03       29.94     25.25 o 
  10  -7   4        9.75       58.72     34.31 o 
 -13  -6   4       27.14       51.19     49.08 o 
 -12  -6   4        5.69       34.95     42.51 o 
 -11  -6   4       76.28       70.89     25.79 o 
 -10  -6   4        8.60       28.74     21.02 o 
  -9  -6   4       12.01       44.95     28.20 o 
  -8  -6   4       49.56      141.07     28.87 o 
  -7  -6   4       62.78       72.69     19.28 o 
  -6  -6   4        4.04        1.39     23.60 o 
  -5  -6   4      899.33      845.23     35.61 o 
  -4  -6   4      400.42      355.55     17.50 o 
  -3  -6   4      833.00      819.03     20.24 o 
  -2  -6   4       59.14       68.50     14.07 o 
  -1  -6   4      588.53      516.98     17.03 o 
   0  -6   4      362.34      431.72     26.87 o 
   1  -6   4     2337.77     1990.02     22.84 o 
   2  -6   4     2345.82     2274.07     24.74 o 
   3  -6   4      229.40      229.59     11.34 o 
   4  -6   4      549.89      596.13     18.40 o 
   5  -6   4       62.82       75.22     11.26 o 
   6  -6   4       50.88       78.35     21.83 o 
   7  -6   4      129.22       92.58     27.78 o 
   8  -6   4       92.71      106.41     30.37 o 
   9  -6   4       15.90       35.88     31.18 o 
  10  -6   4       90.75       64.16     34.63 o 
  11  -6   4       39.93       37.90     38.16 o 
 -13  -5   4        7.97        6.98     41.03 o 
 -12  -5   4       84.73       79.86     47.69 o 
 -11  -5   4       18.66       12.04     24.17 o 
 -10  -5   4      211.79      191.32     22.94 o 
  -9  -5   4      410.70      434.02     25.99 o 
  -8  -5   4       33.95       30.76     19.75 o 
  -7  -5   4       27.17       50.60     19.14 o 
  -6  -5   4      351.55      456.88     29.48 o 
  -5  -5   4      480.85      522.58     30.87 o 
  -4  -5   4       25.31       15.32     24.64 o 
  -3  -5   4     2697.00     2599.03     21.63 o 
  -2  -5   4     1238.84     1141.89     20.88 o 
  -1  -5   4     1393.11     1238.12     28.35 o 
   0  -5   4     3332.69     3630.64     45.37 o 
   1  -5   4     1436.49     1416.05     18.85 o 
   2  -5   4      910.72      907.04     17.32 o 
   3  -5   4      304.68      287.90     17.46 o 
   4  -5   4      658.54      628.21     18.30 o 
   5  -5   4      583.61      536.69     11.21 o 
   6  -5   4       53.44       59.53     22.79 o 
   7  -5   4       39.31       13.75     25.60 o 
   8  -5   4       47.95       84.75     29.79 o 
  10  -5   4      131.29      180.65     36.40 o 
  11  -5   4       17.21        0.55     37.82 o 
  12  -5   4       39.52       77.86     43.00 o 
 -13  -4   4       40.93       55.13     50.47 o 
 -12  -4   4      155.60      173.73     41.75 o 
 -11  -4   4      167.93      148.86     24.61 o 
 -10  -4   4       28.31       17.58     20.55 o 
  -9  -4   4      618.65      630.82     32.13 o 
  -8  -4   4       56.74       55.88     20.24 o 
  -7  -4   4       74.40       78.32     24.06 o 
  -6  -4   4       97.81      117.04     24.32 o 
  -5  -4   4     1694.31     1695.04     40.36 o 
  -4  -4   4      732.89      704.83     32.86 o 
  -3  -4   4      710.35      740.14     13.44 o 
  -2  -4   4      354.28      312.01     13.17 o 
   0  -4   4      286.99      337.91     10.32 o 
   1  -4   4      274.38      260.29     11.80 o 
   2  -4   4     1003.91      953.90     24.21 o 
   4  -4   4      632.99      587.75     12.65 o 
   5  -4   4      540.11      500.32     16.66 o 
   6  -4   4      233.00      221.45     24.26 o 
   7  -4   4      697.36      669.21     32.72 o 
   8  -4   4       50.80       52.18     28.84 o 
   9  -4   4       35.35       34.89     31.21 o 
  10  -4   4       40.06       46.88     33.73 o 
  11  -4   4       25.87       20.56     36.19 o 
  12  -4   4       26.72       66.71     40.60 o 
 -13  -3   4        6.70        0.00     47.25 o 
 -12  -3   4      331.23      306.35     52.12 o 
 -11  -3   4      264.87      269.99     23.60 o 
 -10  -3   4      232.27      195.06     24.48 o 
  -9  -3   4      122.42      105.38     19.34 o 
  -8  -3   4      151.89      149.88     20.12 o 
  -7  -3   4      261.24      315.12     26.99 o 
  -6  -3   4      885.65      845.38     32.66 o 
  -5  -3   4      534.59      848.94     33.79 o 
  -3  -3   4     2081.22     1865.12     22.93 o 
  -2  -3   4      826.48      788.42     20.59 o 
   0  -3   4       52.22       60.89     19.02 o 
   1  -3   4      203.52      177.29     20.12 o 
   2  -3   4      487.91      488.50     20.41 o 
   3  -3   4     2394.54     2476.89     25.50 o 
   4  -3   4      101.48       75.00      7.48 o 
   5  -3   4     3978.19     3934.87     48.62 o 
   6  -3   4      224.94      190.70     24.50 o 
   7  -3   4      241.12      254.52     28.20 o 
   8  -3   4      166.90      129.81     29.97 o 
   9  -3   4       55.11      104.35     32.89 o 
  10  -3   4      228.13      194.32     36.05 o 
  11  -3   4       13.84       22.67     37.29 o 
  12  -3   4        0.77       43.95     40.10 o 
 -13  -2   4        9.84        5.13     39.15 o 
 -12  -2   4       57.48       56.06     39.26 o 
 -11  -2   4       33.23        8.28     41.29 o 
 -10  -2   4      108.40      120.73     21.97 o 
  -9  -2   4      395.41      367.07     32.84 o 
  -8  -2   4      272.38      262.45     25.42 o 
  -7  -2   4       95.77      155.34     24.58 o 
  -6  -2   4     2424.23     2467.36     44.85 o 
  -5  -2   4     2395.74     2605.36     44.68 o 
  -3  -2   4     1325.92     1124.01     28.61 o 
  -2  -2   4     3476.53     3158.90     24.02 o 
  -1  -2   4     3717.07     3259.72     35.85 o 
   1  -2   4      354.08      334.49     19.60 o 
   2  -2   4     2921.86     2669.54     59.72 o 
   3  -2   4     1213.77     1488.53     19.54 o 
   4  -2   4       86.29       76.18      9.29 o 
   5  -2   4     1725.23     1913.69     27.83 o 
   6  -2   4      334.81      289.73     26.58 o 
   7  -2   4       82.20       51.86     25.57 o 
   8  -2   4      282.65      188.85     31.56 o 
   9  -2   4      297.53      310.34     36.25 o 
  10  -2   4       40.43       51.13     33.96 o 
  11  -2   4        4.33       15.11     35.33 o 
  12  -2   4        4.66       10.34     39.21 o 
 -13  -1   4        1.79        0.00     41.00 o 
 -12  -1   4        6.98       10.97     44.07 o 
 -11  -1   4      339.72      317.64     46.27 o 
 -10  -1   4      265.33      309.63     22.88 o 
  -9  -1   4      786.84      732.01     68.07 o 
  -8  -1   4      168.53      247.77     25.08 o 
  -7  -1   4      173.08      168.84     22.64 o 
  -6  -1   4      459.58      533.85     27.54 o 
  -5  -1   4      510.80      726.02     29.51 o 
  -3  -1   4      452.90      455.49     21.46 o 
  -2  -1   4      923.39      938.88     15.62 o 
   1  -1   4     3784.15     3406.09     25.89 o 
   2  -1   4     1124.97     1131.11     41.68 o 
   3  -1   4     4400.65     4300.10     56.77 o 
   4  -1   4       22.34       26.70     22.09 o 
   5  -1   4     2940.69     2888.57     48.33 o 
   6  -1   4      143.12      164.09     26.47 o 
   7  -1   4      192.69      123.49     29.77 o 
   8  -1   4       74.95       91.47     22.35 o 
   9  -1   4      322.18      348.13     35.30 o 
  10  -1   4       46.03       31.68     36.54 o 
  11  -1   4       77.22       78.73     40.31 o 
  12  -1   4       28.64       56.75     40.31 o 
 -13   0   4        8.85       28.69     43.06 o 
 -12   0   4      328.12      300.12     50.50 o 
 -11   0   4      565.74      543.78     44.42 o 
 -10   0   4       26.02       67.73     18.55 o 
  -9   0   4      110.63       92.53     17.00 o 
  -8   0   4        3.81        4.46     19.60 o 
  -7   0   4      741.29      810.43     29.62 o 
  -2   0   4      313.55      293.25     40.25 o 
  -1   0   4      434.89      425.29     12.65 o 
   1   0   4       13.74       48.27     16.97 o 
   2   0   4      394.25      465.41     32.00 o 
   3   0   4     2643.92     2333.34     51.77 o 
   4   0   4      678.03      528.58     28.32 o 
   5   0   4      731.73     1125.98     37.58 o 
   6   0   4      489.56      440.64     30.17 o 
   7   0   4        5.36        0.00     26.90 o 
   8   0   4       36.73       52.03     34.20 o 
   9   0   4        1.94        0.00     32.02 o 
  10   0   4        0.39       15.25     25.20 o 
  11   0   4        1.85       20.93     40.28 o 
  12   0   4      118.40      102.65     41.67 o 
 -13   1   4        1.77       24.00     42.01 o 
 -12   1   4        7.03        0.00     41.87 o 
 -11   1   4      339.65      289.03     46.42 o 
 -10   1   4      265.30      293.09     21.49 o 
  -9   1   4      787.09      692.65     23.75 o 
  -8   1   4      168.58      203.21     21.69 o 
  -3   1   4      452.94      445.71     21.72 o 
  -2   1   4      923.18      830.09     22.90 o 
  -1   1   4     2881.20     2383.56     22.38 o 
   1   1   4     3786.15     3515.48     35.59 o 
   2   1   4     1125.47     1105.86     24.38 o 
   3   1   4     4402.52     4213.50     64.58 o 
   4   1   4       22.37       27.46     11.38 o 
   5   1   4     2943.48     2920.86     50.24 o 
   6   1   4      143.05      166.38     27.10 o 
   7   1   4      192.96      170.20     32.05 o 
   8   1   4       75.00       68.10     30.17 o 
   9   1   4      322.04      316.19     37.18 o 
  10   1   4       45.87       60.11     36.77 o 
  11   1   4       77.16       44.93     29.82 o 
  12   1   4       28.69       36.83     45.58 o 
 -13   2   4        9.88       13.64     36.69 o 
 -12   2   4       57.57       29.19     40.54 o 
 -11   2   4       33.25        0.00     42.48 o 
 -10   2   4      108.01      118.69     19.40 o 
  -9   2   4      395.33      359.54     17.63 o 
  -8   2   4      272.98      230.90     23.64 o 
  -6   2   4     2422.31     2235.83     46.30 o 
  -5   2   4     2396.46     2536.08     31.28 o 
  -4   2   4      560.60      582.07     17.79 o 
  -3   2   4     1327.29     1114.45     24.22 o 
  -2   2   4     3479.72     3102.64     27.28 o 
  -1   2   4     3716.29     3227.90     24.84 o 
   1   2   4      354.30      316.94     16.16 o 
   2   2   4     2922.94     2628.90     29.36 o 
   3   2   4     1215.03     1489.45     20.45 o 
   4   2   4       86.25       95.32     11.08 o 
   5   2   4     1726.84     1884.60     22.18 o 
   6   2   4      335.19      281.77     19.22 o 
   7   2   4       82.27       68.63     17.70 o 
   8   2   4      282.76      211.48     29.52 o 
   9   2   4      297.30      297.70     24.72 o 
  10   2   4       40.39       33.53     23.36 o 
  11   2   4        4.37       16.82     24.72 o 
  12   2   4        4.71       29.45     30.37 o 
 -13   3   4        6.74       14.77     47.46 o 
 -12   3   4      331.33      322.85     49.28 o 
 -11   3   4      264.80      313.19     31.11 o 
 -10   3   4      232.26      208.32     22.58 o 
  -9   3   4      122.71       93.64     31.50 o 
  -8   3   4      151.51      150.05     26.81 o 
  -6   3   4      885.05      823.43     35.15 o 
  -5   3   4      534.39      827.94     25.55 o 
  -4   3   4      483.50      510.60     26.28 o 
  -3   3   4     2080.00     1963.96     31.85 o 
  -2   3   4      828.71      738.53     18.65 o 
   2   3   4      488.68      495.51     14.42 o 
   3   3   4     2393.28     2480.23     22.62 o 
   4   3   4      101.37      101.02     10.93 o 
   5   3   4     3977.80     4020.29     29.31 o 
   6   3   4      225.38      192.40     17.67 o 
   7   3   4      240.66      241.64     20.80 o 
   8   3   4      166.67      174.58     25.78 o 
   9   3   4       54.89       42.49     22.36 o 
  10   3   4      228.25      188.48     23.79 o 
  11   3   4       13.80        0.00     42.56 o 
  12   3   4        0.77        0.00     47.40 o 
 -13   4   4       40.97       56.67     46.99 o 
 -12   4   4      155.65      155.75     33.62 o 
 -11   4   4      167.91      188.93     42.19 o 
 -10   4   4       28.31       53.51     32.40 o 
  -9   4   4      619.35      658.70     43.87 o 
  -8   4   4       56.72       42.85     30.00 o 
  -5   4   4     1695.28     1667.13     26.46 o 
  -4   4   4      731.73      706.99     18.61 o 
  -3   4   4      708.99      766.22     18.00 o 
   1   4   4      273.99      278.55     22.44 o 
   2   4   4     1004.58      973.56     30.11 o 
   3   4   4      298.07      361.57     10.77 o 
   4   4   4      632.89      592.27     18.20 o 
   5   4   4      540.86      543.53     14.35 o 
   6   4   4      233.42      209.17     17.78 o 
   7   4   4      697.48      693.93     24.74 o 
   8   4   4       50.84       85.11     21.10 o 
   9   4   4       35.35       23.73     21.35 o 
  10   4   4       39.98       38.12     21.78 o 
  11   4   4       25.78        8.92     46.85 o 
  12   4   4       26.81       21.98     49.60 o 
 -13   5   4        7.93       14.41     34.68 o 
 -12   5   4       84.71       70.10     37.27 o 
 -11   5   4       18.63        1.27     40.68 o 
 -10   5   4      211.62      212.65     39.41 o 
  -9   5   4      410.70      429.23     37.00 o 
  -8   5   4       33.94        3.91     27.22 o 
  -5   5   4      481.30      542.53     28.09 o 
  -4   5   4       25.41       33.31     13.06 o 
  -3   5   4     2698.60     2611.64     36.98 o 
   2   5   4      909.68      904.85     28.96 o 
   3   5   4      303.90      293.00     22.35 o 
   4   5   4      658.47      615.09     28.93 o 
   5   5   4      583.87      562.62     12.04 o 
   6   5   4       53.65       44.41      9.78 o 
   7   5   4       39.27       46.59     19.92 o 
   8   5   4       48.09       72.99     19.53 o 
   9   5   4        6.50       22.05     20.75 o 
  10   5   4      131.41      159.89     42.51 o 
  11   5   4       17.20       22.24     45.40 o 
  12   5   4       39.50       58.26     46.56 o 
 -13   6   4       27.15       49.28     44.94 o 
 -12   6   4        5.66        0.00     44.53 o 
 -11   6   4       76.37      125.38     42.04 o 
 -10   6   4        8.58       24.87     36.14 o 
  -9   6   4       12.03        6.57     34.51 o 
  -8   6   4       49.41       92.60     34.02 o 
  -7   6   4       62.81       46.70     29.91 o 
  -5   6   4      899.79      876.13     31.47 o 
  -4   6   4      401.32      427.26     21.31 o 
  -3   6   4      832.85      804.87     24.15 o 
   3   6   4      229.35      254.72     22.24 o 
   4   6   4      550.35      550.76     25.97 o 
   5   6   4       62.74       70.10     20.07 o 
   6   6   4       50.67       94.54     22.44 o 
   7   6   4      129.60       72.39     22.56 o 
   8   6   4       92.55       96.76     26.78 o 
   9   6   4       15.95       13.29     41.32 o 
  10   6   4       90.75       88.08     46.15 o 
  11   6   4       39.89        9.01     48.27 o 
 -12   7   4      107.59      104.64     43.20 o 
 -11   7   4        0.58        3.94     39.99 o 
 -10   7   4      304.71      232.89     38.94 o 
  -9   7   4      279.77      295.00     38.83 o 
  -8   7   4      317.58      279.39     33.56 o 
  -7   7   4       70.60      105.77     27.45 o 
  -4   7   4       87.90       97.14     17.72 o 
  -3   7   4     1291.96     1225.27     25.97 o 
  -2   7   4      842.06      853.89     21.14 o 
   4   7   4       63.28       88.60     20.76 o 
   5   7   4      128.35      108.44     20.67 o 
   6   7   4       67.06       86.00     21.11 o 
   7   7   4      111.85      102.56     23.60 o 
   8   7   4       48.11       39.74     20.11 o 
   9   7   4       27.27       11.18     36.60 o 
  10   7   4        9.76        0.00     43.75 o 
  11   7   4      164.82      217.63     47.40 o 
 -12   8   4       14.23        9.06     39.76 o 
 -11   8   4       36.61       40.22     36.69 o 
 -10   8   4      176.91      206.25     43.20 o 
  -9   8   4       98.59       94.02     33.91 o 
  -8   8   4      169.09      178.39     35.41 o 
  -7   8   4      390.02      453.03     34.46 o 
  -6   8   4      231.97      180.74     28.14 o 
  -3   8   4     1190.78     1069.49     23.34 o 
  -2   8   4      747.82      640.63     18.59 o 
   6   8   4      110.07       85.30     23.31 o 
   7   8   4      660.97      614.95     30.92 o 
   8   8   4      241.85      310.02     44.88 o 
   9   8   4       18.18       34.92     35.27 o 
  10   8   4       58.10       70.16     44.56 o 
  11   8   4       16.63        4.26     43.78 o 
 -12   9   4       82.57       59.59     42.80 o 
 -11   9   4        7.58        0.00     39.32 o 
 -10   9   4      339.46      359.48     46.85 o 
  -9   9   4      102.02      117.56     39.12 o 
  -8   9   4       64.13       73.46     35.50 o 
  -7   9   4      141.60      124.42     31.68 o 
  -3   9   4      906.28      876.68     20.12 o 
  -2   9   4       71.44       60.23     12.94 o 
   9   9   4       26.68       19.05     35.90 o 
  10   9   4      123.24      170.75     49.37 o 
 -11  10   4       49.72       82.67     40.36 o 
 -10  10   4        0.31        0.00     42.51 o 
  -9  10   4        5.03       19.05     38.37 o 
  -8  10   4       56.19       55.51     36.37 o 
  -7  10   4       77.74      121.55     31.13 o 
  -2  10   4      265.71      224.78     12.89 o 
   9  10   4       19.97       76.18     47.49 o 
  10  10   4        2.68       13.17     47.54 o 
 -11  11   4       38.66       58.00     47.86 o 
 -10  11   4       61.94       81.07     43.64 o 
  -9  11   4      102.27       95.52     38.68 o 
  -8  11   4        0.94       33.47     37.06 o 
   9  11   4       96.45      171.01     41.46 o 
 -10  12   4        9.26       36.17     40.71 o 
  -9  12   4       21.41        0.00     38.80 o 
  -8  12   4       17.69       19.26     33.96 o 
 -10  13   4       13.08       30.81     42.07 o 
  -9  13   4        2.11       47.37     38.54 o 
  -8  13   4       29.29       46.59     39.67 o 
  -9  14   4       55.67       98.71     43.55 o 
  -3 -18   5       18.82       18.35     32.17 o 
  -2 -18   5        6.99       43.95     46.59 o 
  -1 -18   5       15.00       25.80     26.85 o 
   0 -18   5        0.54       30.04     27.37 o 
   1 -18   5       84.58      120.32     29.72 o 
  -5 -17   5       21.34       62.69     29.63 o 
  -4 -17   5       34.05       63.81     30.40 o 
  -3 -17   5       66.21       95.23     35.72 o 
  -2 -17   5       99.84      101.21     31.14 o 
  -1 -17   5       41.65       67.37     27.01 o 
   0 -17   5       22.90       37.10     20.34 o 
   1 -17   5       91.33      106.12     28.19 o 
   2 -17   5       11.56       27.42     25.88 o 
   3 -17   5        0.07       27.53     26.73 o 
  -7 -16   5       64.10       82.75     34.43 o 
  -6 -16   5       32.86       15.83     31.89 o 
  -5 -16   5       23.00       46.12     30.98 o 
  -4 -16   5       25.27       29.42     28.47 o 
  -3 -16   5        3.49       20.33     20.54 o 
  -2 -16   5       10.37       28.00     23.74 o 
  -1 -16   5       66.30       60.45     24.49 o 
   0 -16   5       29.93       56.50     25.06 o 
   1 -16   5       56.37       48.40     19.66 o 
   2 -16   5       66.95       63.25     20.45 o 
   3 -16   5        3.75       34.12     20.56 o 
   4 -16   5        5.79       27.38     25.78 o 
   5 -16   5       17.77       14.45     38.31 o 
  -8 -15   5        4.37        9.77     31.24 o 
  -7 -15   5        1.18        2.80     30.98 o 
  -6 -15   5       70.01       46.90     29.21 o 
  -5 -15   5      164.36      157.34     29.68 o 
  -4 -15   5       88.82       88.86     20.57 o 
  -3 -15   5       25.48       29.98     18.30 o 
  -2 -15   5        3.97       17.71     22.12 o 
  -1 -15   5       17.18       24.73     23.49 o 
   0 -15   5      136.98      143.27     26.00 o 
   1 -15   5       23.34       40.37     18.19 o 
   2 -15   5       25.31       19.76     18.56 o 
   3 -15   5       23.04       26.74     19.17 o 
   4 -15   5       40.39       50.56     18.10 o 
   5 -15   5        8.91       19.42     22.23 o 
   6 -15   5       17.56       25.87     29.70 o 
  -9 -14   5       30.09       29.97     32.29 o 
  -8 -14   5       11.15        5.63     29.48 o 
  -7 -14   5      101.00       87.33     28.55 o 
  -6 -14   5       51.05       45.09     27.91 o 
  -5 -14   5       83.62      129.67     29.12 o 
  -4 -14   5      280.19      263.83     20.63 o 
  -3 -14   5      190.39      162.08     24.04 o 
  -2 -14   5      126.20      143.33     23.51 o 
  -1 -14   5       79.39       99.04     22.23 o 
   0 -14   5       17.46       34.81     22.72 o 
   1 -14   5      107.19      110.16     18.06 o 
   2 -14   5       30.94       38.74     17.84 o 
   3 -14   5      124.40      124.03     17.25 o 
   4 -14   5       12.57        2.24     16.32 o 
   5 -14   5       36.14       29.97     20.96 o 
   6 -14   5        1.14        5.92     21.04 o 
   7 -14   5       64.98       71.32     45.08 o 
 -10 -13   5       56.01       43.95     29.18 o 
  -9 -13   5        2.43       19.21     29.45 o 
  -8 -13   5      155.06      125.49     35.90 o 
  -7 -13   5      136.29      106.29     28.90 o 
  -6 -13   5       82.94       77.77     26.29 o 
  -5 -13   5       78.27      103.66     26.93 o 
  -4 -13   5      230.47      227.71     18.73 o 
  -3 -13   5       85.05      118.19     22.27 o 
  -2 -13   5      362.67      314.18     24.21 o 
  -1 -13   5      316.71      291.20     26.55 o 
   0 -13   5      321.19      330.70     24.98 o 
   1 -13   5      138.99      124.82     17.31 o 
   2 -13   5       11.91       32.52     16.57 o 
   3 -13   5       59.68       52.57     15.70 o 
   4 -13   5       58.87       40.45     15.62 o 
   5 -13   5      198.20      199.50     21.25 o 
   6 -13   5        2.66        0.00     27.39 o 
   7 -13   5        2.53       17.67     28.50 o 
   8 -13   5        0.38        7.76     42.59 o 
 -10 -12   5       23.20       22.11     27.72 o 
  -9 -12   5      111.25      100.44     30.25 o 
  -8 -12   5       84.07       87.70     28.45 o 
  -7 -12   5       40.80       34.60     26.52 o 
  -6 -12   5      109.45      107.36     25.37 o 
  -5 -12   5       44.00      109.56     23.04 o 
  -4 -12   5       21.65       31.90     15.31 o 
  -3 -12   5      412.74      368.58     29.79 o 
  -2 -12   5      494.89      543.18     22.31 o 
  -1 -12   5       67.91       65.03     14.14 o 
   0 -12   5     1190.01     1252.29     33.54 o 
   1 -12   5       36.25       68.72     21.67 o 
   2 -12   5      211.92      196.05     22.80 o 
   3 -12   5       84.88      149.21     19.01 o 
   4 -12   5      142.19      144.15     15.48 o 
   5 -12   5      312.16      316.00     17.34 o 
   6 -12   5       42.09       34.04     26.71 o 
   7 -12   5       41.28       24.51     26.88 o 
   8 -12   5       57.10       60.55     43.66 o 
 -11 -11   5       49.49       58.26     41.12 o 
 -10 -11   5       69.25       69.04     29.04 o 
  -9 -11   5      113.11      118.56     28.32 o 
  -8 -11   5       26.71       23.47     26.68 o 
  -7 -11   5        8.16        4.92     35.90 o 
  -6 -11   5      152.40      170.93     25.62 o 
  -5 -11   5      210.09      263.56     25.78 o 
  -4 -11   5      164.69      187.21     24.06 o 
  -3 -11   5      322.29      401.46     36.77 o 
  -2 -11   5       82.02       80.66     14.53 o 
  -1 -11   5       10.67       26.88     13.37 o 
   0 -11   5      281.59      324.09     16.43 o 
   1 -11   5      207.13      204.47     12.95 o 
   2 -11   5     1654.09     1587.39     35.06 o 
   3 -11   5       17.63       30.07     16.79 o 
   4 -11   5       39.66       22.64     22.30 o 
   5 -11   5      128.28      144.60     18.39 o 
   6 -11   5       17.31       12.38     24.77 o 
   7 -11   5       26.76       40.25     39.99 o 
 -11 -10   5       61.36       59.47     38.51 o 
 -10 -10   5       48.22       39.51     26.74 o 
  -9 -10   5       13.74        0.00     23.77 o 
  -8 -10   5      100.72      122.49     24.28 o 
  -7 -10   5      110.32       72.38     25.30 o 
  -6 -10   5       78.40       83.23     23.32 o 
  -5 -10   5      258.87      280.21     30.95 o 
  -4 -10   5      364.97      339.09     23.57 o 
  -3 -10   5       35.78       46.22     21.25 o 
  -2 -10   5      979.49      990.96     24.59 o 
  -1 -10   5      392.61      354.66     19.42 o 
   0 -10   5      598.04      638.28     18.28 o 
   1 -10   5       41.39       41.80     13.53 o 
   2 -10   5      104.48       80.84     17.85 o 
   3 -10   5      109.33      139.88     29.51 o 
   4 -10   5      644.37      546.65     28.63 o 
   5 -10   5       11.07      133.97     16.58 o 
   6 -10   5      420.36      393.21     28.27 o 
 -12  -9   5       21.37       33.67     37.99 o 
 -11  -9   5      101.73      114.14     38.31 o 
 -10  -9   5       33.40       62.17     35.27 o 
  -9  -9   5       48.38       42.64     24.64 o 
  -8  -9   5       16.18       36.89     24.42 o 
  -7  -9   5       48.47       70.67     22.20 o 
  -6  -9   5      178.17      182.24     23.34 o 
  -5  -9   5      567.00      572.46     25.71 o 
  -4  -9   5      125.25      123.11     10.23 o 
  -3  -9   5     1287.10     1152.19     36.22 o 
  -2  -9   5      796.76      828.99     33.85 o 
  -1  -9   5     1020.81      919.47     30.00 o 
   0  -9   5      466.30      548.90     25.02 o 
   1  -9   5       86.54       87.87     13.79 o 
   2  -9   5      486.17      481.83     40.45 o 
   3  -9   5        7.06       35.54     16.83 o 
   4  -9   5      154.89      167.68     33.36 o 
   5  -9   5       81.89      168.16     26.49 o 
 -12  -8   5      147.67      146.89     39.18 o 
 -11  -8   5        4.62       20.04     34.34 o 
 -10  -8   5      139.13      118.80     35.41 o 
  -9  -8   5       46.30       47.26     23.79 o 
  -8  -8   5        2.63        0.00     22.37 o 
  -7  -8   5      373.67      330.09     30.56 o 
  -6  -8   5      162.29      140.73     24.55 o 
  -5  -8   5      162.37      220.19     20.97 o 
  -4  -8   5      858.18      804.38     17.11 o 
  -3  -8   5      406.71      414.76     19.18 o 
  -2  -8   5     1261.09     1143.50     33.27 o 
  -1  -8   5      469.97      424.66     24.12 o 
   1  -8   5      772.99      667.01     23.05 o 
   2  -8   5      166.17      154.15     26.54 o 
   3  -8   5      106.67      165.77     28.41 o 
   4  -8   5       90.76      102.39     15.60 o 
   5  -8   5       87.20      113.79     35.35 o 
 -12  -7   5       14.06       18.24     32.95 o 
 -11  -7   5       17.73       21.34     32.26 o 
 -10  -7   5        3.30       27.77     32.40 o 
  -9  -7   5      240.10      217.97     34.31 o 
  -8  -7   5      232.50      290.37     37.11 o 
  -7  -7   5      540.39      531.35     26.70 o 
  -6  -7   5       43.91       47.38     19.32 o 
  -5  -7   5      255.43      258.40     29.39 o 
  -4  -7   5      237.14      260.29     10.72 o 
  -3  -7   5      784.52      751.25     21.89 o 
  -2  -7   5      685.43      652.45     21.98 o 
  -1  -7   5     1075.89      996.93     21.72 o 
   0  -7   5      341.86      449.18     28.64 o 
   1  -7   5      136.82      112.95     12.47 o 
   2  -7   5      128.57      141.87     27.59 o 
   3  -7   5      411.39      441.08     20.05 o 
   4  -7   5      407.75      417.94     21.08 o 
   5  -7   5      241.56      287.73     30.06 o 
 -13  -6   5        6.99       25.42     48.09 o 
 -12  -6   5       72.27      108.29     44.94 o 
 -11  -6   5        8.30        2.45     24.85 o 
 -10  -6   5      105.63      138.43     25.65 o 
  -9  -6   5      127.55      123.20     31.79 o 
  -8  -6   5      234.40      227.48     23.73 o 
  -7  -6   5      245.31      222.46     21.44 o 
  -6  -6   5      181.39      181.04     19.76 o 
  -5  -6   5      668.62      731.12     34.92 o 
  -4  -6   5      370.21      387.47     20.11 o 
  -3  -6   5     1935.95     1775.14     19.32 o 
  -2  -6   5     1328.50     1343.48     24.74 o 
  -1  -6   5     3021.85     2738.42     46.77 o 
   0  -6   5     1600.12     1762.91     25.48 o 
   1  -6   5      427.70      496.44     14.67 o 
   2  -6   5      393.28      416.90     14.10 o 
   3  -6   5      176.58      163.08     17.29 o 
   4  -6   5       22.49       26.67     15.11 o 
   5  -6   5      315.09      291.81     16.39 o 
   7  -6   5      122.92      183.89     27.42 o 
   8  -6   5       18.29       64.16     27.97 o 
   9  -6   5       19.55       19.69     29.68 o 
 -13  -5   5       16.25       52.29     38.51 o 
 -12  -5   5       40.41       20.36     42.10 o 
 -11  -5   5       27.37       31.01     22.51 o 
 -10  -5   5      303.35      244.32     26.83 o 
  -9  -5   5       59.81       53.61     23.19 o 
  -8  -5   5      124.87      138.32     19.91 o 
  -7  -5   5      257.78      257.22     21.96 o 
  -6  -5   5       21.36       14.97     17.69 o 
  -5  -5   5       11.09       57.48     24.21 o 
  -4  -5   5     2383.77     2307.03     47.31 o 
  -3  -5   5     1675.62     1650.40     21.80 o 
  -2  -5   5       28.38       39.69     10.97 o 
   0  -5   5      339.69      381.08     11.00 o 
   1  -5   5     1222.15     1204.32     17.01 o 
   2  -5   5      797.82      761.41     23.80 o 
   3  -5   5       39.60       34.49     15.52 o 
   4  -5   5       86.54      103.07     12.32 o 
   5  -5   5       84.94      179.91     10.49 o 
   6  -5   5      461.67      434.79     27.28 o 
   7  -5   5      242.96      213.37     27.36 o 
   8  -5   5       34.69       35.59     28.12 o 
   9  -5   5      105.83      100.94     32.37 o 
  10  -5   5       54.13       75.14     35.64 o 
 -13  -4   5       27.10       17.43     48.30 o 
 -12  -4   5      107.64       56.00     47.34 o 
 -11  -4   5       89.58       85.31     25.35 o 
 -10  -4   5      323.00      406.91     27.65 o 
  -9  -4   5      106.87       79.35     22.65 o 
  -8  -4   5      145.70      144.87     21.82 o 
  -7  -4   5      228.84      242.21     29.13 o 
  -6  -4   5      532.11      537.15     34.78 o 
  -5  -4   5     1091.76     1306.72     40.22 o 
  -4  -4   5      164.03      172.48     19.37 o 
  -3  -4   5      172.67      171.06     16.62 o 
  -2  -4   5      898.87      881.22     18.56 o 
   0  -4   5      128.08      147.76      8.34 o 
   1  -4   5      581.77      619.87     23.71 o 
   2  -4   5     1351.06     1335.15     28.20 o 
   3  -4   5        3.58       15.75     14.77 o 
   4  -4   5      219.38      217.08     10.22 o 
   5  -4   5      166.51      165.81     15.77 o 
   6  -4   5       87.92       99.69     22.90 o 
   7  -4   5      208.71      183.46     26.78 o 
   8  -4   5       75.67       66.10     28.81 o 
   9  -4   5        7.09        0.98     30.69 o 
  10  -4   5       26.40       23.66     33.73 o 
  11  -4   5       16.37       32.02     37.35 o 
 -13  -3   5        0.70       53.60     50.99 o 
 -12  -3   5       26.65       41.43     38.74 o 
 -11  -3   5       85.16      106.85     25.24 o 
 -10  -3   5       92.11      209.91     25.24 o 
  -9  -3   5      136.45      150.69     20.17 o 
  -8  -3   5       92.02      114.78     26.49 o 
  -7  -3   5      162.08      195.82     26.75 o 
  -6  -3   5      209.92      240.15     20.16 o 
  -5  -3   5      583.38      580.04     21.42 o 
  -4  -3   5       61.69       41.06     24.67 o 
  -3  -3   5      221.08      216.81     15.82 o 
  -2  -3   5     1765.16     1624.67     39.10 o 
  -1  -3   5     1143.40     1113.79     27.04 o 
   0  -3   5      927.95     1008.39     27.65 o 
   1  -3   5     1127.10     1039.87     26.70 o 
   2  -3   5     1010.63     1072.27     12.17 o 
   3  -3   5      971.34      901.68     13.28 o 
   4  -3   5      471.40      475.20     11.00 o 
   5  -3   5      616.29      599.43     25.68 o 
   6  -3   5      758.74      612.72     28.43 o 
   7  -3   5      115.49      129.40     26.67 o 
   8  -3   5      261.41      224.81     31.36 o 
   9  -3   5       93.71      100.10     31.39 o 
  10  -3   5       22.66       87.94     34.78 o 
  11  -3   5        2.45       20.47     37.84 o 
 -13  -2   5       23.20       19.34     47.89 o 
 -12  -2   5      107.49       86.49     48.15 o 
 -11  -2   5       43.55       20.45     21.42 o 
 -10  -2   5     1017.84      937.92     37.54 o 
  -9  -2   5       39.25       59.71     21.12 o 
  -8  -2   5       37.42       28.82     19.69 o 
  -7  -2   5       94.49       83.30     25.05 o 
  -6  -2   5      324.18      355.19     27.59 o 
  -5  -2   5      920.13     1088.04     28.91 o 
  -4  -2   5      545.24      527.74     27.07 o 
  -3  -2   5      692.57      667.37     16.90 o 
  -2  -2   5      961.49     1046.05     51.54 o 
  -1  -2   5      463.87      389.13     21.11 o 
   2  -2   5      720.25      721.16     11.13 o 
   3  -2   5      141.75      150.42      9.41 o 
   4  -2   5      122.43      124.23      7.92 o 
   5  -2   5       21.31       21.44      6.65 o 
   6  -2   5        8.86       10.39     22.61 o 
   7  -2   5      318.02      263.58     28.90 o 
   8  -2   5      379.14      349.61     33.70 o 
   9  -2   5       50.15       65.44     31.47 o 
  10  -2   5       25.91       47.34     33.18 o 
  11  -2   5       18.34       20.41     36.17 o 
  12  -2   5        9.84       50.85     40.97 o 
 -13  -1   5       16.20       15.26     44.94 o 
 -12  -1   5      105.96       86.43     42.85 o 
 -11  -1   5      136.66      128.02     24.13 o 
 -10  -1   5      568.67      494.68     34.38 o 
  -9  -1   5        2.37       11.61     19.92 o 
  -8  -1   5      191.63      150.94     22.02 o 
  -7  -1   5     1041.75     1049.45     35.18 o 
  -6  -1   5      109.70      118.37     24.24 o 
  -4  -1   5      485.66      503.09     21.67 o 
  -3  -1   5      732.51      664.95     17.04 o 
  -2  -1   5     1274.78     1212.12     35.66 o 
   1  -1   5      163.15      152.85     12.31 o 
   2  -1   5       15.15       19.88     12.77 o 
   3  -1   5      850.17      766.27     18.95 o 
   4  -1   5      825.23      782.06     20.75 o 
   5  -1   5       50.06       51.15      6.52 o 
   6  -1   5       96.30      119.58     28.52 o 
   7  -1   5      345.95      318.62     32.78 o 
   8  -1   5       57.26       41.42     21.28 o 
   9  -1   5      302.31      278.03     35.06 o 
  10  -1   5      134.90       76.41     36.31 o 
  11  -1   5       37.25       24.90     37.58 o 
  12  -1   5        7.06       13.67     40.16 o 
 -13   0   5        0.01        7.56     43.06 o 
 -12   0   5      220.31      226.52     40.65 o 
 -11   0   5      126.14      137.86     21.26 o 
 -10   0   5      973.20     1007.56     29.83 o 
  -9   0   5      415.80      388.66     24.15 o 
  -8   0   5       13.83       17.08     16.22 o 
  -7   0   5      153.34      104.93     23.42 o 
  -5   0   5      718.19     1298.18     39.61 o 
  -4   0   5     2030.74     1804.23     36.89 o 
  -3   0   5      188.74      167.33     24.77 o 
  -2   0   5     1236.24     1084.62     13.78 o 
  -1   0   5      116.05       98.25     11.09 o 
   1   0   5      295.86      295.75     20.70 o 
   2   0   5       56.73       66.82     12.30 o 
   3   0   5      482.54      434.09     16.55 o 
   4   0   5      179.88      210.39     15.80 o 
   5   0   5       55.26      101.45     15.86 o 
   6   0   5      494.86      519.50     22.10 o 
   7   0   5      551.81      498.26     36.95 o 
   8   0   5       40.01      108.55     33.79 o 
   9   0   5        0.00       22.50     32.55 o 
  10   0   5      183.81      159.95     27.77 o 
  11   0   5        0.13       38.31     40.68 o 
  12   0   5       33.18       46.90     28.24 o 
 -13   1   5       16.27       71.52     46.88 o 
 -12   1   5      106.15       83.54     42.01 o 
 -11   1   5      136.68      125.29     44.27 o 
 -10   1   5      568.78      478.37     25.79 o 
  -9   1   5        2.37        0.00     18.96 o 
  -8   1   5      191.42      131.02     34.49 o 
  -6   1   5      109.81      137.86     25.80 o 
  -5   1   5     2414.66     2599.08     48.24 o 
  -4   1   5      486.68      513.26     25.36 o 
  -3   1   5      732.47      670.92     25.28 o 
  -2   1   5     1275.61     1114.37     24.84 o 
  -1   1   5        1.96        7.27      6.46 o 
   1   1   5      163.51      142.03     18.15 o 
   2   1   5       15.17       16.42     16.01 o 
   3   1   5      850.85      738.88     22.64 o 
   4   1   5      823.74      756.06     16.43 o 
   5   1   5       49.86       32.28     12.16 o 
   6   1   5       96.39      108.16     14.25 o 
   7   1   5      345.94      332.81     33.28 o 
   8   1   5       57.24       49.87     21.61 o 
   9   1   5      302.19      314.00     26.24 o 
  10   1   5      134.93      117.09     29.85 o 
  11   1   5       37.08       23.46     22.17 o 
  12   1   5        7.08        0.00     27.89 o 
 -13   2   5       23.22       13.78     49.34 o 
 -12   2   5      107.29       74.18     43.46 o 
 -11   2   5       43.63       11.67     38.92 o 
 -10   2   5     1017.06      944.59     29.39 o 
  -9   2   5       39.40       56.03     36.31 o 
  -8   2   5       37.39       29.19     26.90 o 
  -6   2   5      324.16      315.63     20.63 o 
  -5   2   5      919.00     1035.86     20.08 o 
  -4   2   5      545.52      515.69     14.72 o 
  -3   2   5      694.39      690.39     18.58 o 
  -2   2   5      961.01      905.46     22.90 o 
  -1   2   5      463.94      383.48     13.64 o 
   1   2   5      348.95      306.87     18.07 o 
   2   2   5      719.72      676.48     20.41 o 
   3   2   5      141.62      203.48     24.54 o 
   4   2   5      122.26      141.25     12.23 o 
   5   2   5       21.27       15.58     11.36 o 
   6   2   5        8.80        0.00     12.81 o 
   7   2   5      317.91      242.03     16.01 o 
   8   2   5      379.05      356.50     18.92 o 
   9   2   5       49.98       40.76     32.98 o 
  10   2   5       25.84       50.16     24.16 o 
  11   2   5       18.37       24.43     25.95 o 
  12   2   5        9.86       25.29     30.67 o 
 -12   3   5       26.62       52.38     37.73 o 
 -11   3   5       85.25       69.98     37.15 o 
 -10   3   5       92.42      221.75     29.51 o 
  -9   3   5      136.48      129.19     25.29 o 
  -8   3   5       91.92       98.88     26.47 o 
  -6   3   5      209.34      236.60     18.97 o 
  -5   3   5      582.50      585.60     28.64 o 
  -4   3   5       61.91       55.14     14.65 o 
  -3   3   5      220.59      219.67     14.48 o 
  -2   3   5     1764.43     1585.47     20.79 o 
   2   3   5     1010.79      999.14     17.74 o 
   3   3   5      971.79      886.87     17.53 o 
   4   3   5      471.19      503.64     15.67 o 
   5   3   5      616.35      655.01     15.93 o 
   6   3   5      759.28      652.83     17.21 o 
   7   3   5      115.59      123.52     14.59 o 
   8   3   5      261.64      231.18     16.84 o 
   9   3   5       93.83       82.23     23.78 o 
  10   3   5       22.73       34.41     23.33 o 
  11   3   5        2.46       15.32     42.10 o 
 -13   4   5       27.02       37.29     48.41 o 
 -12   4   5      107.41      111.30     45.03 o 
 -11   4   5       89.49       93.85     28.46 o 
 -10   4   5      322.90      468.90     41.81 o 
  -9   4   5      107.03       69.84     29.59 o 
  -8   4   5      145.82      159.77     31.16 o 
  -6   4   5      532.90      489.89     28.64 o 
  -5   4   5     1092.08     1314.41     24.35 o 
  -4   4   5      164.15      175.94     15.07 o 
  -3   4   5      173.10      144.05     17.14 o 
  -2   4   5      897.13      882.09     18.30 o 
   2   4   5     1350.29     1320.04     35.47 o 
   3   4   5        3.56       14.70      9.53 o 
   4   4   5      219.76      214.88     15.11 o 
   5   4   5      166.83      200.68     19.82 o 
   6   4   5       87.72       78.52     13.69 o 
   7   4   5      208.66      211.52     14.72 o 
   8   4   5       75.78       64.71     21.52 o 
   9   4   5        7.09       18.97     22.21 o 
  10   4   5       26.55       47.98     24.13 o 
  11   4   5       16.39       11.96     46.42 o 
 -13   5   5       16.30       19.81     43.03 o 
 -12   5   5       40.48       37.79     30.45 o 
 -11   5   5       27.30        5.88     40.51 o 
 -10   5   5      303.34      249.04     36.37 o 
  -9   5   5       59.84       50.01     35.90 o 
  -8   5   5      125.07      111.71     31.39 o 
  -5   5   5       11.10       46.31     14.81 o 
  -4   5   5     2384.81     2381.45     48.20 o 
  -3   5   5     1676.55     1566.77     21.67 o 
   1   5   5     1222.59     1185.69     33.82 o 
   2   5   5      796.36      779.59     30.40 o 
   3   5   5       39.70       46.39     20.96 o 
   4   5   5       86.68       90.85     17.21 o 
   5   5   5       85.08      159.69     10.81 o 
   6   5   5      462.02      459.36     14.74 o 
   7   5   5      242.59      195.20     21.50 o 
   8   5   5       34.64       56.04     20.59 o 
   9   5   5      105.78       90.95     22.91 o 
  10   5   5       53.94       75.98     40.13 o 
  11   5   5        3.57        6.02     46.01 o 
 -13   6   5        7.04        9.82     33.30 o 
 -12   6   5       72.40       85.48     44.07 o 
 -11   6   5        8.28        0.00     39.38 o 
 -10   6   5      105.63       80.87     33.50 o 
  -9   6   5      127.89      107.94     33.50 o 
  -8   6   5      233.96      222.93     32.26 o 
  -7   6   5      245.25      257.06     31.68 o 
  -5   6   5      668.16      728.61     25.45 o 
  -4   6   5      370.29      413.00     16.59 o 
  -3   6   5     1936.14     1788.19     33.56 o 
   3   6   5      176.73      166.14     24.00 o 
   4   6   5       22.30       17.69     20.76 o 
   5   6   5      314.73      285.30     26.41 o 
   6   6   5       57.05       48.38     23.92 o 
   7   6   5      122.84      129.88     27.91 o 
   8   6   5       18.33       40.99     21.53 o 
   9   6   5       19.58        2.06     42.39 o 
  10   6   5       12.01       19.14     45.87 o 
  11   6   5       28.89       44.27     48.88 o 
 -12   7   5       14.12       19.14     38.02 o 
 -11   7   5       17.74        0.00     38.02 o 
 -10   7   5        3.25       49.60     37.90 o 
  -9   7   5      239.97      245.95     36.25 o 
  -8   7   5      232.80      289.87     35.41 o 
  -7   7   5      540.13      578.58     34.75 o 
  -5   7   5      255.91      261.15     18.23 o 
  -4   7   5      237.37      247.31     20.93 o 
  -3   7   5      783.92      725.59     24.81 o 
   4   7   5      407.65      391.59     27.39 o 
   5   7   5      241.74      334.58     27.28 o 
   6   7   5      100.31       96.62     24.73 o 
   7   7   5      336.07      382.30     30.37 o 
   8   7   5       75.13       58.21     21.63 o 
   9   7   5       99.05      134.06     40.39 o 
  10   7   5       15.46       22.50     45.46 o 
  11   7   5       30.75       55.36     47.05 o 
 -12   8   5      147.74      130.39     45.03 o 
 -11   8   5        4.64       33.15     39.76 o 
 -10   8   5      139.02      131.20     39.78 o 
  -9   8   5       46.54       59.53     36.66 o 
  -8   8   5        2.64        7.64     31.56 o 
  -7   8   5      373.44      343.47     34.43 o 
  -4   8   5      859.03      857.13     26.15 o 
  -3   8   5      407.02      412.90     21.72 o 
   5   8   5       87.47       75.57     23.19 o 
   6   8   5      190.53      168.14     26.29 o 
   7   8   5       91.75       84.64     25.91 o 
   8   8   5      231.51      284.63     46.21 o 
   9   8   5       43.64       85.01     37.24 o 
  10   8   5        2.21       33.30     45.52 o 
 -12   9   5       21.38       30.75     46.21 o 
 -11   9   5      101.93       55.16     43.69 o 
 -10   9   5       33.50       71.58     41.12 o 
  -9   9   5       48.30       64.57     32.66 o 
  -8   9   5       16.07       28.43     31.21 o 
  -7   9   5       48.52       83.94     30.69 o 
  -6   9   5      178.38      235.38     29.77 o 
  -4   9   5      125.37      104.12     18.30 o 
  -3   9   5     1288.16     1169.53     27.16 o 
  -2   9   5      796.45      815.84     22.96 o 
   9   9   5      103.86      152.68     42.01 o 
  10   9   5       67.96       95.61     50.32 o 
 -11  10   5       61.44       30.03     42.10 o 
 -10  10   5       48.29       48.47     41.55 o 
  -9  10   5       13.85       11.00     36.34 o 
  -8  10   5      100.77      110.32     35.01 o 
  -7  10   5      110.42      113.53     33.62 o 
  -3  10   5       35.75       41.78     15.90 o 
  -2  10   5      979.31      980.57     23.63 o 
   9  10   5       92.39      132.53     50.18 o 
 -11  11   5       49.60       43.66     41.46 o 
 -10  11   5       69.31       80.73     44.07 o 
  -9  11   5      113.08       78.56     37.12 o 
  -8  11   5       26.79       62.22     35.50 o 
  -7  11   5        8.19       23.86     32.52 o 
   9  11   5       43.25       87.50     43.14 o 
 -10  12   5       23.23       44.91     40.25 o 
  -9  12   5      111.44      128.16     38.94 o 
  -8  12   5       84.01       68.51     35.21 o 
 -10  13   5       55.98       69.70     46.73 o 
  -9  13   5        2.43        6.98     40.07 o 
  -8  13   5      154.93      131.11     40.88 o 
  -9  14   5       30.09       34.25     44.16 o 
  -8  14   5       11.11       42.80     41.20 o 
  -8  15   5        4.36       38.05     42.91 o 
  -5 -17   6       87.13      101.87     38.81 o 
  -4 -17   6       15.32       33.99     30.76 o 
  -3 -17   6       60.76       88.23     30.22 o 
  -2 -17   6        6.84        7.81     26.61 o 
  -1 -17   6       67.60       81.25     31.45 o 
   0 -17   6       10.06       26.23     26.85 o 
   1 -17   6       24.29       27.74     26.94 o 
   2 -17   6       39.53       27.50     28.37 o 
  -6 -16   6       16.26       16.30     29.98 o 
  -5 -16   6      121.36      105.99     28.57 o 
  -4 -16   6       10.17       31.19     29.14 o 
  -3 -16   6      160.89      127.35     22.00 o 
  -2 -16   6       18.43       39.53     24.45 o 
  -1 -16   6      126.63      110.85     26.79 o 
   0 -16   6      151.70      166.50     27.94 o 
   1 -16   6       67.97       64.95     26.93 o 
   2 -16   6       24.70       38.32     26.61 o 
   3 -16   6       77.78       77.39     27.48 o 
   4 -16   6       21.57       32.37     27.10 o 
  -8 -15   6       14.87       17.79     31.89 o 
  -7 -15   6       31.86       24.15     31.84 o 
  -6 -15   6       44.93       27.22     29.24 o 
  -5 -15   6       96.84       76.90     29.06 o 
  -4 -15   6       39.84       48.90     20.50 o 
  -3 -15   6      141.55      123.43     24.98 o 
  -2 -15   6       33.22       42.12     24.29 o 
  -1 -15   6      117.19      141.07     25.44 o 
   0 -15   6      111.69      129.05     25.06 o 
   1 -15   6      364.00      355.07     29.51 o 
   2 -15   6       66.27       88.63     24.95 o 
   3 -15   6      100.20       83.65     24.45 o 
   4 -15   6       57.72       52.72     26.68 o 
   5 -15   6        0.71       15.20     43.98 o 
  -9 -14   6       60.61       45.32     33.70 o 
  -8 -14   6        0.47       28.35     45.05 o 
  -7 -14   6      147.14      141.12     38.24 o 
  -6 -14   6        4.18        0.00     26.09 o 
  -5 -14   6      176.08      155.26     29.15 o 
  -4 -14   6       60.04       52.59     19.43 o 
  -3 -14   6      109.64      127.23     24.28 o 
  -2 -14   6       85.13       89.57     23.54 o 
  -1 -14   6        7.89        0.00     21.96 o 
   0 -14   6       41.94       83.11     17.20 o 
   1 -14   6      146.33      139.10     18.52 o 
   2 -14   6      100.15      118.38     18.43 o 
   3 -14   6       82.83      106.46     24.10 o 
   4 -14   6       45.55       55.15     24.60 o 
   5 -14   6        1.62       23.40     42.30 o 
  -9 -13   6       62.96       66.63     30.74 o 
  -8 -13   6      152.84      180.01     31.42 o 
  -7 -13   6        4.83       12.86     39.55 o 
  -6 -13   6       13.84       29.47     26.27 o 
  -5 -13   6      384.08      340.92     28.31 o 
  -4 -13   6      249.92      232.16     20.27 o 
  -3 -13   6       81.02       71.86     22.53 o 
  -2 -13   6      275.27      319.48     25.84 o 
  -1 -13   6      201.12      237.65     24.79 o 
   0 -13   6       12.04       17.69     22.51 o 
   1 -13   6       56.75       46.36     21.44 o 
   2 -13   6       27.00       42.27     27.35 o 
   3 -13   6      198.50      193.05     18.37 o 
   4 -13   6       33.95       36.00     17.30 o 
   5 -13   6      112.07      109.77     42.51 o 
   6 -13   6       13.17       16.85     36.37 o 
   7 -13   6       33.40       77.54     43.95 o 
 -10 -12   6       23.01       10.04     28.26 o 
  -9 -12   6      261.55      223.99     31.96 o 
  -8 -12   6       29.09       43.98     27.90 o 
  -7 -12   6      112.95      130.77     28.57 o 
  -6 -12   6       58.36       66.11     23.73 o 
  -5 -12   6      159.90      193.62     26.32 o 
  -4 -12   6       58.17       68.60     17.88 o 
  -3 -12   6      512.53      510.17     26.66 o 
  -2 -12   6      281.23      269.51     18.32 o 
  -1 -12   6      232.59      225.04     21.46 o 
   0 -12   6      991.22     1012.05     22.92 o 
   1 -12   6      133.76      114.16     22.61 o 
   2 -12   6     1235.64     1132.05     45.11 o 
   3 -12   6      165.40      215.97     24.35 o 
   4 -12   6       35.04       33.95     16.88 o 
   5 -12   6       62.18       66.08     38.94 o 
   6 -12   6      121.46       87.99     35.44 o 
   7 -12   6       11.46        3.56     40.33 o 
   8 -12   6        5.71       35.79     37.38 o 
 -11 -11   6       29.47       14.77     41.15 o 
 -10 -11   6       41.06       23.43     27.49 o 
  -9 -11   6       87.93       72.12     29.11 o 
  -8 -11   6       56.32       22.66     27.13 o 
  -7 -11   6       40.23       43.08     26.10 o 
  -6 -11   6      166.72      110.05     26.05 o 
  -5 -11   6      272.01      249.98     26.20 o 
  -4 -11   6       43.24       39.77     17.34 o 
  -3 -11   6      443.09      429.40     24.64 o 
  -2 -11   6       34.13       62.35     18.05 o 
  -1 -11   6       78.70       78.04     15.67 o 
   0 -11   6       76.19      117.09     12.74 o 
   1 -11   6      319.32      265.28     16.86 o 
   2 -11   6      467.21      483.26     28.93 o 
   3 -11   6       78.51      129.30     34.88 o 
   4 -11   6      501.00      440.76     42.07 o 
   5 -11   6        8.23       30.87     36.40 o 
   6 -11   6      144.53       86.43     33.24 o 
   7 -11   6        9.04       31.01     36.19 o 
   8 -11   6        6.20       30.29     36.86 o 
 -11 -10   6       38.94       35.41     39.26 o 
 -10 -10   6       16.56       13.31     27.98 o 
  -9 -10   6       15.08        0.00     25.02 o 
  -8 -10   6       93.46       91.03     25.13 o 
  -7 -10   6      160.20      185.42     26.74 o 
  -6 -10   6        8.29       25.87     23.85 o 
  -5 -10   6      425.51      428.15     26.25 o 
  -4 -10   6      163.72      150.50     11.89 o 
  -3 -10   6      646.15      721.49     27.26 o 
  -2 -10   6      311.37      311.01     17.68 o 
  -1 -10   6      278.32      299.22     18.32 o 
   0 -10   6     1568.35     1614.93     20.15 o 
   1 -10   6      192.04      179.03     14.80 o 
   2 -10   6      398.62      381.46     28.54 o 
   3 -10   6      135.13      138.57     18.81 o 
   4 -10   6      154.89      163.10     31.73 o 
   5 -10   6      351.23      462.04     39.64 o 
   6 -10   6        4.91        0.00     35.41 o 
   7 -10   6       39.39        6.86     32.92 o 
   8 -10   6       38.01       62.54     41.70 o 
   9 -10   6       21.26       43.00     38.94 o 
 -12  -9   6       27.16       42.48     39.96 o 
 -11  -9   6        7.06       23.63     37.67 o 
 -10  -9   6       24.02        9.56     36.31 o 
  -9  -9   6        8.77        5.14     25.81 o 
  -8  -9   6       84.66       74.31     24.98 o 
  -7  -9   6       67.06       70.83     21.54 o 
  -6  -9   6       95.27       81.75     21.24 o 
  -5  -9   6      159.42      206.83     23.02 o 
  -4  -9   6      169.91      151.62     11.98 o 
  -3  -9   6       96.08      143.82     30.66 o 
  -2  -9   6      714.14      767.87     25.68 o 
  -1  -9   6       48.41       77.01     13.98 o 
   0  -9   6       51.92       70.20     18.17 o 
   1  -9   6       85.29       70.54     14.79 o 
   2  -9   6       50.71       61.52     14.66 o 
   3  -9   6       19.92       39.35     17.22 o 
   4  -9   6      153.47      146.50     19.92 o 
   5  -9   6      694.95      823.61     25.51 o 
   6  -9   6      159.20      174.37     40.22 o 
   7  -9   6      287.60      302.47     43.84 o 
   8  -9   6       86.82       84.52     42.04 o 
   9  -9   6      125.52      112.84     44.24 o 
 -12  -8   6        9.05       41.93     37.58 o 
 -11  -8   6       31.47       54.84     35.76 o 
 -10  -8   6       69.61       77.89     35.73 o 
  -9  -8   6       92.87       57.83     25.36 o 
  -8  -8   6      257.45      243.47     32.18 o 
  -7  -8   6       29.40        9.37     21.27 o 
  -6  -8   6      291.12      247.74     23.36 o 
  -5  -8   6     1572.10     1494.33     54.73 o 
  -4  -8   6      137.02      147.33     12.44 o 
  -3  -8   6       49.73       22.87     26.09 o 
  -2  -8   6      250.04      214.51     19.27 o 
  -1  -8   6       62.02       79.77     21.89 o 
   0  -8   6      144.71      146.31     14.75 o 
   1  -8   6       42.75       33.64     13.17 o 
   2  -8   6      673.28      633.66     19.22 o 
   3  -8   6      201.30      217.94     18.70 o 
   4  -8   6      122.83      141.28     17.29 o 
   5  -8   6      930.89      827.30     37.12 o 
   6  -8   6      403.24      451.41     39.23 o 
   7  -8   6      378.41      414.41     41.87 o 
   8  -8   6        0.62        9.09     33.36 o 
   9  -8   6       50.90       89.18     41.84 o 
  10  -8   6       73.87       69.49     45.66 o 
 -12  -7   6        3.31       26.06     34.57 o 
 -11  -7   6       44.75       25.86     33.82 o 
 -10  -7   6       18.02       72.16     33.94 o 
  -9  -7   6      429.73      370.76     27.83 o 
  -8  -7   6      174.52      189.88     24.63 o 
  -7  -7   6        1.96        6.04     20.23 o 
  -6  -7   6      192.43      174.48     20.70 o 
  -5  -7   6       59.75       96.77      8.00 o 
  -4  -7   6       57.45       54.13     12.10 o 
  -3  -7   6     1658.43     1479.73     20.85 o 
  -2  -7   6       91.22       90.66     24.41 o 
  -1  -7   6      154.96      164.32     23.08 o 
   0  -7   6      769.28      932.50     20.07 o 
   1  -7   6      362.07      360.77     20.92 o 
   2  -7   6       23.05       38.67     12.01 o 
   3  -7   6      224.67      198.89     19.81 o 
   4  -7   6      127.21      138.92     14.75 o 
   5  -7   6      106.36      240.71     16.91 o 
   6  -7   6      370.19      313.70     39.55 o 
   7  -7   6       89.61       32.57     36.63 o 
   8  -7   6        4.70       63.53     38.45 o 
   9  -7   6      113.29      179.64     41.84 o 
  10  -7   6        8.58        7.62     39.81 o 
 -13  -6   6       39.06       51.25     50.50 o 
 -12  -6   6      105.29       77.29     30.87 o 
 -11  -6   6      328.65      282.01     27.28 o 
 -10  -6   6      387.44      429.72     38.39 o 
  -9  -6   6      349.62      308.78     35.61 o 
  -8  -6   6       15.71       24.29     22.01 o 
  -7  -6   6      149.52      153.66     21.69 o 
  -6  -6   6        0.83        4.57     16.82 o 
  -5  -6   6      343.08      326.05     28.42 o 
  -4  -6   6      240.84      221.07     12.68 o 
  -3  -6   6       87.29       93.35     11.58 o 
  -2  -6   6     1634.99     1723.75     25.01 o 
   0  -6   6      515.62      571.96     14.29 o 
   1  -6   6       37.22       47.50      9.87 o 
   2  -6   6       53.61       82.09     19.57 o 
   3  -6   6       97.42      101.34     16.59 o 
   4  -6   6       65.16       52.13     13.36 o 
   5  -6   6     1614.66     1543.87     25.80 o 
   6  -6   6      126.02      101.52     34.54 o 
   7  -6   6      247.09      259.18     36.37 o 
   8  -6   6       12.53        0.58     36.45 o 
 -13  -5   6       24.44       16.42     44.33 o 
 -12  -5   6       70.25       77.71     26.16 o 
 -11  -5   6       75.35       99.90     27.14 o 
 -10  -5   6       67.27       63.07     25.35 o 
  -9  -5   6       21.71       26.87     23.04 o 
  -8  -5   6      400.81      388.61     23.89 o 
  -7  -5   6       51.49       44.38     19.26 o 
  -6  -5   6      821.67      803.78     21.69 o 
  -5  -5   6       30.26       18.73     26.15 o 
  -4  -5   6      604.49      515.69     15.17 o 
  -3  -5   6      158.47      160.08     12.25 o 
  -2  -5   6      514.21      581.51     17.52 o 
  -1  -5   6      608.75      610.72     30.43 o 
   0  -5   6      313.59      334.55     11.67 o 
   1  -5   6      190.89      169.68     20.93 o 
   2  -5   6      541.54      498.93     22.87 o 
   3  -5   6      298.75      322.27     19.11 o 
   4  -5   6       82.27       93.58     13.68 o 
   5  -5   6      233.69      245.79     11.23 o 
   6  -5   6       52.47       79.53     18.78 o 
   7  -5   6      377.78      332.10     21.87 o 
   8  -5   6        9.41       40.88     21.07 o 
  11  -5   6        2.98        8.72     37.96 o 
 -13  -4   6       30.87       42.22     37.35 o 
 -12  -4   6       59.41       38.10     25.96 o 
 -11  -4   6       30.82       42.25     24.09 o 
 -10  -4   6      719.89      689.75     31.02 o 
  -9  -4   6      260.31      228.99     24.53 o 
  -8  -4   6        4.19       15.58     21.17 o 
  -7  -4   6       68.35       60.02     15.89 o 
  -6  -4   6      137.49      116.48     16.81 o 
  -5  -4   6     1282.90     1266.62     39.03 o 
  -4  -4   6      225.33      226.04     12.15 o 
  -3  -4   6     1142.08     1166.82     17.91 o 
  -2  -4   6      277.15      317.99     15.66 o 
  -1  -4   6      822.13      800.16     37.58 o 
   0  -4   6     6037.40     7413.58     68.57 o 
   1  -4   6      614.63      894.37     28.09 o 
   2  -4   6      139.94      169.94     19.14 o 
   3  -4   6      314.43      263.02     18.07 o 
   4  -4   6      619.28      612.43     12.98 o 
   5  -4   6       85.45      178.56      9.56 o 
   6  -4   6       32.50       32.64     21.27 o 
   7  -4   6       45.35       19.57     19.16 o 
   8  -4   6       94.66       95.51     21.77 o 
   9  -4   6        7.31       13.93     30.84 o 
  11  -4   6       48.83       60.55     38.60 o 
 -13  -3   6       45.46       31.04     43.84 o 
 -12  -3   6       29.97       20.41     47.31 o 
 -11  -3   6      110.94      125.62     25.93 o 
 -10  -3   6        3.75       73.32     24.92 o 
  -9  -3   6       64.82       60.23     21.28 o 
  -8  -3   6       88.69      136.36     22.48 o 
  -7  -3   6      338.98      322.13     31.82 o 
  -6  -3   6      150.92      159.47     17.84 o 
  -5  -3   6      572.53      623.03     29.04 o 
  -4  -3   6      323.36      313.03     25.19 o 
  -3  -3   6      842.00      903.77     19.26 o 
  -2  -3   6     1474.46     1511.69     30.03 o 
  -1  -3   6     1188.71     1184.99     29.10 o 
   0  -3   6     3116.08     3613.59     99.77 o 
   1  -3   6     2362.19     2377.14     37.99 o 
   2  -3   6     1348.06     1429.49     30.03 o 
   3  -3   6     1125.46     1164.77     30.80 o 
   4  -3   6      685.23      660.96     13.07 o 
   5  -3   6      359.07      337.92     10.24 o 
   6  -3   6      380.03      380.48     20.08 o 
   7  -3   6       69.31       67.23     20.13 o 
   8  -3   6       11.27       41.94     21.51 o 
   9  -3   6      141.17      112.72     23.21 o 
  10  -3   6       89.65      105.95     35.33 o 
  11  -3   6        9.16        2.06     37.84 o 
 -13  -2   6       73.99       95.61     46.82 o 
 -12  -2   6      134.56       79.80     40.54 o 
 -11  -2   6      424.91      420.66     28.28 o 
 -10  -2   6      643.30      647.28     30.38 o 
  -9  -2   6      602.53      574.86     41.41 o 
  -8  -2   6       96.64      136.39     21.30 o 
  -7  -2   6        5.98        4.97     19.02 o 
  -6  -2   6       48.00       41.38     24.50 o 
  -5  -2   6     1912.86     2316.31     32.40 o 
  -4  -2   6      322.74      295.92     18.25 o 
  -3  -2   6     2976.55     3082.32     28.43 o 
  -2  -2   6      186.86      226.35     22.35 o 
  -1  -2   6     1036.15      947.41     27.39 o 
   1  -2   6     1187.84     1089.93     15.87 o 
   2  -2   6     1256.50     1225.56     83.96 o 
   3  -2   6      180.03      271.04     13.36 o 
   4  -2   6      525.58      563.30     13.29 o 
   5  -2   6      112.18      154.74      8.47 o 
   6  -2   6      277.40      258.26     16.02 o 
   7  -2   6       54.68       92.46     19.62 o 
   8  -2   6      105.80      122.68     21.78 o 
   9  -2   6       68.28       84.17     23.09 o 
  10  -2   6        9.35       22.83     23.95 o 
  11  -2   6       20.94       46.10     36.25 o 
 -13  -1   6        8.16       13.23     45.98 o 
 -12  -1   6       14.32        0.00     39.87 o 
 -11  -1   6       54.96       43.24     22.98 o 
 -10  -1   6      214.14      224.30     36.50 o 
  -9  -1   6      362.30      378.33     25.09 o 
  -8  -1   6      465.62      466.88     24.73 o 
  -7  -1   6      416.43      436.39     23.00 o 
  -6  -1   6      435.33      440.50     30.23 o 
  -5  -1   6     4693.64     4312.15     59.07 o 
  -4  -1   6       47.51       35.50     13.31 o 
  -3  -1   6     2912.33     2870.20     58.43 o 
  -2  -1   6      514.82      547.76     14.71 o 
  -1  -1   6       50.80       73.23     15.75 o 
   1  -1   6      576.84      598.61     13.27 o 
   2  -1   6      400.32      462.07     14.87 o 
   3  -1   6      964.25     1071.84     21.38 o 
   4  -1   6      281.88      296.17     16.81 o 
   5  -1   6       19.92       68.59     16.30 o 
   6  -1   6       45.09       59.49     17.86 o 
   7  -1   6       32.93       39.42     20.14 o 
   8  -1   6      314.19      300.15     19.59 o 
   9  -1   6       67.13       90.27     27.35 o 
  10  -1   6      167.87      132.68     25.18 o 
  11  -1   6       13.95        8.87     25.14 o 
 -13   0   6       42.81       53.71     46.24 o 
 -12   0   6      370.89      335.30     49.98 o 
 -11   0   6      432.46      464.84     27.82 o 
 -10   0   6      880.86      750.99     51.54 o 
  -9   0   6       43.20       42.48     20.94 o 
  -8   0   6      210.02      169.14     20.65 o 
  -7   0   6      655.43      613.70     26.58 o 
  -5   0   6      370.59      403.81     27.74 o 
  -4   0   6       42.95       32.00     19.26 o 
  -3   0   6      282.28      357.79     15.18 o 
  -2   0   6       15.37       12.88     22.22 o 
  -1   0   6     1079.13      985.49     17.40 o 
   0   0   6     1633.01     1670.22     36.37 o 
   1   0   6      100.69      148.57     20.04 o 
   2   0   6       70.59      376.85    165.86 o 
   3   0   6      466.47      481.35     43.94 o 
   4   0   6      465.20      462.23     15.55 o 
   5   0   6      221.36      220.04     15.22 o 
   6   0   6       27.83       19.39     14.57 o 
   7   0   6      672.66      570.17     20.93 o 
   8   0   6       10.38       99.52     18.14 o 
   9   0   6        4.97        9.48     17.50 o 
  10   0   6       44.40       69.41     17.84 o 
  11   0   6       16.35       14.42     26.47 o 
 -13   1   6        8.13        5.96     41.87 o 
 -12   1   6       14.39        0.00     45.75 o 
 -11   1   6       55.08       44.17     22.59 o 
 -10   1   6      214.26      203.80     24.54 o 
  -9   1   6      362.30      385.15     23.98 o 
  -8   1   6      465.43      504.31     40.16 o 
  -7   1   6      416.25      412.90     34.69 o 
  -6   1   6      435.65      445.48     33.18 o 
  -5   1   6     4694.52     4366.30     58.40 o 
  -4   1   6       47.49       50.53     19.63 o 
  -3   1   6     2913.55     2742.03     38.25 o 
  -2   1   6      514.31      541.75     21.11 o 
  -1   1   6       50.70       50.21      7.62 o 
   1   1   6      576.76      560.43     24.21 o 
   2   1   6      400.51      405.69     22.12 o 
   3   1   6      963.25     1076.21     29.07 o 
   4   1   6      282.06      284.12     14.20 o 
   5   1   6       19.73       70.09     13.19 o 
   6   1   6       44.96       45.97     14.08 o 
   7   1   6       33.01       51.95     20.21 o 
   8   1   6      313.74      307.79     19.85 o 
   9   1   6       67.26       58.47     17.94 o 
  10   1   6      168.01      116.94     26.36 o 
  11   1   6       13.94       14.30     22.20 o 
 -13   2   6       73.88       46.10     42.04 o 
 -12   2   6      134.52       95.75     47.28 o 
 -11   2   6      424.64      391.59     26.71 o 
 -10   2   6      643.46      660.31     27.14 o 
  -9   2   6      603.16      560.46     38.34 o 
  -8   2   6       96.62      115.13     29.97 o 
  -7   2   6        6.05        0.00     21.36 o 
  -6   2   6       48.06       20.56     27.68 o 
  -5   2   6     1912.91     2243.76     59.91 o 
  -4   2   6      321.99      289.93     17.81 o 
  -3   2   6     2975.00     2987.09     29.79 o 
  -2   2   6      186.47      187.25     17.49 o 
   1   2   6     1187.18     1103.98     27.88 o 
   2   2   6     1255.29     1119.29     26.96 o 
   3   2   6      180.28      236.73     25.08 o 
   4   2   6      526.05      579.21     15.61 o 
   5   2   6      112.35      158.54     13.87 o 
   6   2   6      277.08      257.07     15.90 o 
   7   2   6       55.09       86.67     15.35 o 
   8   2   6      105.89      107.79     17.92 o 
   9   2   6       68.25       67.64     23.70 o 
  10   2   6        9.41       43.38     25.47 o 
  11   2   6       20.88       31.75     27.12 o 
 -13   3   6       45.52       63.38     51.05 o 
 -12   3   6       29.99        0.00     42.42 o 
 -11   3   6      111.11      144.80     41.06 o 
 -10   3   6        3.77       75.25     40.48 o 
  -9   3   6       65.12       52.15     35.67 o 
  -8   3   6       88.80       89.27     19.78 o 
  -7   3   6      339.24      331.94     30.26 o 
  -6   3   6      151.18      157.26     18.22 o 
  -5   3   6      571.90      628.48     20.08 o 
  -4   3   6      323.43      322.74     15.95 o 
  -3   3   6      841.21      775.10     25.13 o 
  -2   3   6     1475.62     1404.10     25.05 o 
  -1   3   6     1188.91     1100.65     15.55 o 
   2   3   6     1346.51     1331.98     21.97 o 
   3   3   6     1126.29     1143.02     21.18 o 
   4   3   6      685.22      684.35     18.24 o 
   5   3   6      357.96      371.65     14.76 o 
   6   3   6      380.06      422.75     16.27 o 
   7   3   6       69.65       66.95     14.48 o 
   8   3   6       11.37       60.72     23.05 o 
   9   3   6      140.81      116.05     25.45 o 
  10   3   6       89.84       93.79     25.18 o 
  11   3   6        9.15       26.42     28.07 o 
 -13   4   6       30.99       20.73     39.58 o 
 -12   4   6       59.46       41.58     38.71 o 
 -11   4   6       30.64       15.75     41.38 o 
 -10   4   6      719.79      689.52     33.57 o 
  -9   4   6      260.05      245.54     32.72 o 
  -8   4   6        4.20        7.90     26.73 o 
  -6   4   6      137.68      156.16     18.26 o 
  -5   4   6     1284.31     1321.89     34.64 o 
  -4   4   6      225.87      237.82     15.40 o 
  -3   4   6     1142.00     1195.37     32.65 o 
  -2   4   6      277.98      261.18     11.50 o 
   2   4   6      139.64      166.09     25.45 o 
   3   4   6      314.88      250.49     28.19 o 
   4   4   6      619.67      584.37     16.52 o 
   5   4   6       85.84      153.03     13.65 o 
   6   4   6       32.76       29.66     12.51 o 
   7   4   6       45.45       47.53     20.99 o 
   8   4   6       94.77       89.35     23.14 o 
   9   4   6        7.28        0.00     23.26 o 
  10   4   6       12.55       20.93     24.45 o 
  11   4   6       48.87       28.55     49.60 o 
 -13   5   6       24.41       14.65     51.31 o 
 -12   5   6       70.26       96.30     30.79 o 
 -11   5   6       75.38       60.01     29.75 o 
 -10   5   6       67.33       42.25     37.50 o 
  -9   5   6       21.65       17.37     33.50 o 
  -8   5   6      401.13      368.86     32.84 o 
  -6   5   6      820.83      753.44     47.43 o 
  -5   5   6       30.44       44.91     14.65 o 
  -4   5   6      604.43      549.17     21.34 o 
  -3   5   6      159.29      161.02     13.19 o 
  -2   5   6      513.99      518.50     15.23 o 
   1   5   6      190.79      163.05     26.23 o 
   2   5   6      540.81      506.69     28.32 o 
   3   5   6      298.42      310.72     25.16 o 
   4   5   6       82.32       89.59     23.31 o 
   5   5   6      233.14      242.03     17.14 o 
   6   5   6       52.79       71.26     26.29 o 
   7   5   6      377.97      385.12     25.82 o 
   8   5   6        9.35       40.52     24.70 o 
   9   5   6      162.11      140.32     32.43 o 
  10   5   6       21.47       24.35     44.07 o 
  11   5   6        2.95       11.41     42.27 o 
 -13   6   6       38.97       41.35     34.75 o 
 -12   6   6      105.23      100.08     31.23 o 
 -11   6   6      328.18      304.55     40.60 o 
 -10   6   6      387.37      405.29     43.90 o 
  -9   6   6      349.59      309.15     35.53 o 
  -8   6   6       15.62       22.03     29.88 o 
  -6   6   6        0.81        0.00     23.48 o 
  -5   6   6      343.34      333.13     17.73 o 
  -4   6   6      240.81      244.55     24.83 o 
  -3   6   6       86.89      105.04     12.92 o 
   2   6   6       53.48       77.80     22.64 o 
   3   6   6       97.41      112.98     23.31 o 
   4   6   6       65.07       85.27     24.64 o 
   5   6   6     1614.96     1546.96     43.17 o 
   6   6   6      125.93      113.19     27.42 o 
   7   6   6      247.44      253.65     30.55 o 
   8   6   6       12.50       33.76     23.05 o 
   9   6   6        5.26       15.77     24.42 o 
  10   6   6       25.08       56.32     44.36 o 
 -12   7   6        3.27       15.11     38.25 o 
 -11   7   6       44.66       21.05     40.22 o 
 -10   7   6       18.01       51.16     37.84 o 
  -9   7   6      430.42      377.63     38.54 o 
  -8   7   6      174.68      145.09     32.08 o 
  -7   7   6        2.00        7.04     28.06 o 
  -6   7   6      192.52      188.21     25.36 o 
  -5   7   6       59.95      108.62     15.93 o 
  -4   7   6       57.52       44.91     13.31 o 
  -3   7   6     1656.96     1509.03     33.62 o 
   3   7   6      224.70      223.45     26.00 o 
   4   7   6      127.28      113.59     25.16 o 
   5   7   6      106.45      183.55     27.80 o 
   6   7   6      370.76      417.22     32.08 o 
   7   7   6       89.82       86.20     28.64 o 
   8   7   6        4.68       19.38     21.83 o 
   9   7   6      113.15      144.75     45.78 o 
  10   7   6        8.56        6.95     47.89 o 
 -12   8   6        9.04        7.33     43.17 o 
 -11   8   6       31.37       29.97     37.32 o 
 -10   8   6       69.75       75.95     35.24 o 
  -9   8   6       92.95       79.74     33.59 o 
  -8   8   6      257.36      231.41     35.30 o 
  -7   8   6       29.37       35.85     27.83 o 
  -5   8   6     1572.56     1569.31     37.73 o 
  -4   8   6      137.11      126.65     23.31 o 
  -3   8   6       49.65       86.17     21.28 o 
   5   8   6      931.03      810.40     36.25 o 
   6   8   6      403.33      455.96     33.24 o 
   7   8   6      379.02      375.11     33.01 o 
   8   8   6        0.63       12.10     40.65 o 
   9   8   6       50.94       70.82     43.23 o 
  10   8   6       73.85       57.82     50.09 o 
 -12   9   6       27.18       22.21     45.66 o 
 -11   9   6        7.07        0.00     41.15 o 
 -10   9   6       24.11       41.38     38.71 o 
  -9   9   6        8.87        7.44     35.76 o 
  -8   9   6       84.57       84.95     31.30 o 
  -7   9   6       67.06       81.91     29.71 o 
  -5   9   6      159.31      202.77     23.31 o 
  -4   9   6      170.05      153.72     22.09 o 
  -3   9   6       96.20      116.75     20.73 o 
   7   9   6      287.66      276.09     31.79 o 
   9   9   6      125.32      130.30     49.11 o 
 -11  10   6       38.94        3.42     40.62 o 
 -10  10   6       16.56       32.23     40.45 o 
  -9  10   6       15.00       30.03     35.27 o 
  -8  10   6       93.35      113.45     35.59 o 
  -7  10   6      159.80      186.38     33.07 o 
  -6  10   6        8.35       33.79     28.17 o 
  -4  10   6      163.45      153.09     20.09 o 
  -3  10   6      646.25      663.65     26.23 o 
   9  10   6       21.28       57.01     46.62 o 
 -11  11   6       29.40        0.00     41.55 o 
 -10  11   6       40.98       47.37     40.77 o 
  -9  11   6       88.27       71.14     36.74 o 
  -8  11   6       56.28       44.85     34.95 o 
  -7  11   6       40.16       53.54     31.85 o 
 -10  12   6       23.02        0.00     38.86 o 
  -9  12   6      261.64      234.25     43.81 o 
  -8  12   6       29.01       58.81     37.32 o 
  -7  12   6      113.20      141.74     33.79 o 
  -9  13   6       63.07      101.60     39.93 o 
  -8  13   6      152.65      226.26     39.58 o 
  -7  13   6        4.88       32.49     35.21 o 
  -9  14   6       60.63       69.46     43.49 o 
  -8  14   6        0.46       17.11     38.74 o 
  -8  15   6       14.82       37.70     41.46 o 
  -4 -17   7       72.84       85.98     34.25 o 
  -3 -17   7        7.34       27.41     22.28 o 
  -2 -17   7        9.31       28.02     27.73 o 
  -1 -17   7       55.60       73.04     27.69 o 
   0 -17   7       67.93      108.55     29.77 o 
   1 -17   7        5.99       27.59     27.25 o 
  -6 -16   7       64.97       45.79     32.55 o 
  -5 -16   7       35.66       37.53     32.01 o 
  -4 -16   7       38.54       62.13     21.37 o 
  -3 -16   7      124.20      105.17     22.51 o 
  -2 -16   7       34.69       43.44     25.50 o 
  -1 -16   7       25.84       39.40     25.68 o 
   0 -16   7       34.39       46.66     26.27 o 
   1 -16   7       26.48        8.83     25.80 o 
   2 -16   7       67.46       78.91     28.10 o 
   3 -16   7        3.47       33.77     26.36 o 
  -7 -15   7       30.44       30.35     28.63 o 
  -6 -15   7        6.40       16.20     28.90 o 
  -5 -15   7       53.99       63.73     28.76 o 
  -4 -15   7       79.01       82.61     21.98 o 
  -3 -15   7       79.73       62.98     24.31 o 
  -2 -15   7      163.13      155.03     26.48 o 
  -1 -15   7        9.64       19.52     25.84 o 
   0 -15   7       43.83       66.78     25.10 o 
   1 -15   7       39.45       56.89     24.87 o 
   2 -15   7       26.82       33.15     25.90 o 
   3 -15   7       19.39       35.98     25.96 o 
   4 -15   7        4.80       14.59     43.49 o 
   5 -15   7       37.37        0.00     45.43 o 
  -8 -14   7       39.19       55.84     29.29 o 
  -7 -14   7       86.19       76.06     31.70 o 
  -6 -14   7       22.38       34.26     28.21 o 
  -5 -14   7       35.75       86.64     27.57 o 
  -4 -14   7       18.45       23.68     19.91 o 
  -3 -14   7      237.74      233.63     25.65 o 
  -2 -14   7      178.41      151.93     24.45 o 
  -1 -14   7      133.78      140.39     24.70 o 
   0 -14   7      161.41      159.74     26.12 o 
   1 -14   7       47.08       35.45     24.58 o 
   2 -14   7       54.93       60.94     24.48 o 
   3 -14   7       66.29       57.89     23.91 o 
   4 -14   7       24.12       25.63     41.90 o 
   5 -14   7        6.23       31.42     44.21 o 
   6 -14   7       62.50       88.81     40.13 o 
  -9 -13   7       67.54       79.27     32.49 o 
  -8 -13   7       10.29        4.98     29.64 o 
  -7 -13   7      220.51      227.64     31.32 o 
  -6 -13   7       69.33       78.05     27.48 o 
  -5 -13   7      617.32      600.00     33.10 o 
  -4 -13   7       29.08       29.95     18.46 o 
  -3 -13   7        9.43        3.27     21.56 o 
  -2 -13   7      326.88      300.69     25.35 o 
  -1 -13   7      152.80      183.47     25.72 o 
   0 -13   7       37.75       48.49     22.96 o 
   1 -13   7        3.49       27.85     23.62 o 
   2 -13   7      122.08       99.04     23.65 o 
   3 -13   7        2.91        0.96     22.30 o 
   4 -13   7       10.29       34.51     23.42 o 
   5 -13   7        9.64       15.43     40.94 o 
   6 -13   7       39.74       47.40     36.92 o 
   7 -13   7       16.10       49.17     39.15 o 
 -10 -12   7        0.79        7.48     28.32 o 
  -9 -12   7      129.91       92.95     31.33 o 
  -8 -12   7       35.02       45.10     29.66 o 
  -7 -12   7       32.67       86.61     54.65 o 
  -6 -12   7      131.99       95.96     26.18 o 
  -5 -12   7      850.47      947.87     35.15 o 
  -4 -12   7       49.43       73.42     18.28 o 
  -3 -12   7      843.97      778.42     31.04 o 
  -2 -12   7       33.66      113.88     54.44 o 
  -1 -12   7      307.76      286.38     25.41 o 
   0 -12   7      756.67      912.75     19.05 o 
   1 -12   7       73.92       96.81     22.87 o 
   2 -12   7      204.85      225.29     38.31 o 
   3 -12   7       57.13       56.26     23.43 o 
   4 -12   7       11.75       10.43     21.85 o 
   5 -12   7        1.20       30.23     36.08 o 
   6 -12   7       17.30       39.23     38.68 o 
   7 -12   7       10.97       17.63     35.67 o 
 -11 -11   7       18.97       16.39     41.72 o 
 -10 -11   7       20.30       22.64     28.24 o 
  -9 -11   7       46.68       36.28     29.51 o 
  -8 -11   7       18.69        8.42     27.82 o 
  -7 -11   7        9.76       40.28     38.63 o 
  -6 -11   7       22.33       17.21     22.00 o 
  -5 -11   7      187.86      316.38     27.79 o 
  -4 -11   7     2034.99     1866.08     28.61 o 
  -3 -11   7       69.17       61.84     21.74 o 
  -2 -11   7     1601.64     1463.71     35.52 o 
  -1 -11   7      145.46      138.86     24.94 o 
   0 -11   7      751.33      799.62     17.52 o 
   1 -11   7      260.70      242.49     16.18 o 
   2 -11   7      287.85      262.01     16.54 o 
   3 -11   7      397.20      440.43     48.14 o 
   4 -11   7       47.21       95.85     22.16 o 
   5 -11   7       30.59       35.61     33.82 o 
   6 -11   7      100.86      100.62     41.41 o 
   7 -11   7        7.73       18.27     40.22 o 
   8 -11   7       20.51       38.42     44.79 o 
 -11 -10   7       44.18       31.56     39.96 o 
 -10 -10   7       53.17       57.69     29.23 o 
  -9 -10   7       46.02       30.88     25.50 o 
  -8 -10   7      204.88      243.59     27.36 o 
  -7 -10   7       19.60       34.34     35.12 o 
  -6 -10   7       89.32       73.37     23.59 o 
  -5 -10   7       68.71       56.84     17.35 o 
  -4 -10   7      320.70      316.73     13.81 o 
  -3 -10   7      393.71      397.93     25.30 o 
  -2 -10   7      639.49      643.45     37.61 o 
  -1 -10   7      435.93      438.93     37.76 o 
   0 -10   7      122.35      157.46     13.30 o 
   1 -10   7       35.04       31.92     13.29 o 
   2 -10   7      553.31      511.88     17.90 o 
   3 -10   7       45.42      158.99     37.00 o 
   4 -10   7      257.84      217.05     37.47 o 
   5 -10   7      145.80      197.16     40.68 o 
   6 -10   7        0.02        0.00     32.23 o 
   7 -10   7        4.94       25.31     38.92 o 
   8 -10   7        1.29       42.85     38.16 o 
 -12  -9   7        5.34        7.30     38.97 o 
 -11  -9   7      102.24      114.11     40.48 o 
 -10  -9   7       53.11       35.42     27.09 o 
  -9  -9   7       42.83       47.87     27.21 o 
  -8  -9   7       38.72       86.21     26.06 o 
  -7  -9   7      106.34      100.35     24.00 o 
  -6  -9   7      192.12      181.92     24.42 o 
  -5  -9   7      310.04      291.61     19.76 o 
  -4  -9   7       23.19       45.52     12.31 o 
  -3  -9   7      149.41      146.20     14.41 o 
  -2  -9   7      239.14      256.81     22.10 o 
  -1  -9   7       41.08       51.92     19.76 o 
   0  -9   7      192.95      266.81     18.34 o 
   1  -9   7       31.40       33.58     11.65 o 
   2  -9   7      116.15       91.05     42.19 o 
   3  -9   7      232.11      193.28     33.36 o 
   4  -9   7      718.00      619.76     44.76 o 
   5  -9   7      207.33      280.69     36.72 o 
   6  -9   7      122.60      121.67     38.94 o 
   7  -9   7       33.07       37.21     36.02 o 
   8  -9   7       27.66       41.06     41.78 o 
   9  -9   7       30.85        0.00     38.39 o 
 -12  -8   7       76.18      106.96     40.80 o 
 -11  -8   7       51.97       63.38     38.68 o 
 -10  -8   7      213.07      248.38     39.23 o 
  -9  -8   7       20.18       44.88     25.56 o 
  -8  -8   7       39.90       45.29     25.58 o 
  -7  -8   7       57.46       77.92     21.88 o 
  -6  -8   7      377.27      384.37     20.65 o 
  -5  -8   7      235.89      274.12     14.89 o 
  -4  -8   7      158.62      162.63     13.07 o 
  -3  -8   7      353.27      352.74     23.42 o 
  -2  -8   7      285.33      322.69     22.41 o 
  -1  -8   7      101.14      114.55     14.96 o 
   0  -8   7      206.97      200.01     12.93 o 
   1  -8   7      204.16      182.17     13.35 o 
   2  -8   7       42.14       25.60     27.07 o 
   3  -8   7       74.73       56.17     27.71 o 
   4  -8   7      265.18      250.16     19.83 o 
   5  -8   7      167.91      272.58     35.41 o 
   6  -8   7      770.33      780.26     45.63 o 
   7  -8   7       15.79       36.74     36.37 o 
   8  -8   7        8.99       21.83     34.54 o 
   9  -8   7       86.66       80.00     45.60 o 
 -12  -7   7      201.57      160.99     40.97 o 
 -11  -7   7      158.98      123.18     37.96 o 
 -10  -7   7      776.00      742.47     46.62 o 
  -9  -7   7       38.31       64.50     25.36 o 
  -8  -7   7      574.86      537.29     59.18 o 
  -7  -7   7        8.41       12.42     20.42 o 
  -6  -7   7      134.53      159.50     17.88 o 
  -5  -7   7      198.60      209.72     11.30 o 
  -4  -7   7      469.26      469.22     16.51 o 
  -3  -7   7      392.86      388.26     22.27 o 
  -2  -7   7       94.76      118.80     19.60 o 
   0  -7   7      229.05      250.67     11.96 o 
   2  -7   7      559.40      478.31     28.29 o 
   3  -7   7       39.68       50.22     16.53 o 
   4  -7   7      399.93      381.95     19.23 o 
   5  -7   7      126.14      196.72     35.93 o 
   6  -7   7      117.50      148.42     32.89 o 
   7  -7   7       21.42       49.37     37.79 o 
   8  -7   7       43.71       16.21     37.67 o 
   9  -7   7       16.83        8.86     39.58 o 
  10  -7   7       57.34       15.23     39.44 o 
 -12  -6   7       60.98       66.83     38.05 o 
 -11  -6   7       32.55       46.99     36.05 o 
 -10  -6   7       79.54       82.44     35.53 o 
  -9  -6   7      417.80      394.49     39.21 o 
  -8  -6   7        4.38       44.66     26.87 o 
  -7  -6   7       28.97       40.42     18.12 o 
  -6  -6   7       28.34       32.88     16.75 o 
  -5  -6   7       44.63       45.56      9.79 o 
  -4  -6   7       97.61       76.41     12.82 o 
  -3  -6   7      262.00      263.78     15.83 o 
  -2  -6   7       51.01       31.04     16.53 o 
  -1  -6   7      216.18      212.94      7.93 o 
   0  -6   7      222.39      208.48      7.88 o 
   1  -6   7      272.32      313.50     25.74 o 
   2  -6   7      110.35      131.98     21.51 o 
   3  -6   7       33.65       75.70     15.63 o 
   4  -6   7      253.98      250.92     17.20 o 
   5  -6   7       51.69      111.71     30.00 o 
   6  -6   7      163.02      165.48     32.08 o 
   7  -6   7       44.08       65.18     36.98 o 
   8  -6   7       41.96       20.47     37.09 o 
   9  -6   7       23.09       29.85     35.85 o 
  10  -6   7        9.25        0.00     38.13 o 
 -13  -5   7        4.42       16.59     50.24 o 
 -12  -5   7      122.90      136.61     29.97 o 
 -11  -5   7      104.23       92.09     24.00 o 
 -10  -5   7      302.63      322.44     27.96 o 
  -9  -5   7       25.48       12.02     31.85 o 
  -8  -5   7       52.89       79.75     22.15 o 
  -7  -5   7      323.91      317.61     20.27 o 
  -6  -5   7      161.12      163.30     18.00 o 
  -5  -5   7      214.58      221.13     29.48 o 
  -4  -5   7       61.83       78.70     20.02 o 
  -3  -5   7        9.33       28.00     12.17 o 
  -2  -5   7      120.54      140.03     18.44 o 
  -1  -5   7      348.29      344.07     23.60 o 
   0  -5   7      160.04      181.61     24.44 o 
   1  -5   7       38.93       30.40     20.12 o 
   2  -5   7        4.29       43.14     18.59 o 
   3  -5   7      177.77      157.04     15.49 o 
   4  -5   7      593.58      540.29     18.63 o 
   5  -5   7      212.24      184.08     17.62 o 
   6  -5   7       54.02       65.67     30.58 o 
   7  -5   7      207.17      220.52     38.11 o 
   8  -5   7       27.66       12.68     34.69 o 
   9  -5   7       43.09       37.27     35.64 o 
  10  -5   7        5.35       18.18     36.83 o 
 -13  -4   7       52.19       74.13     51.37 o 
 -12  -4   7       52.11       56.18     27.71 o 
 -11  -4   7        0.66        4.52     26.80 o 
 -10  -4   7      173.33      170.54     25.83 o 
  -9  -4   7        4.51       12.33     23.39 o 
  -8  -4   7      108.64      105.29     23.06 o 
  -7  -4   7       11.98        0.87     15.96 o 
  -6  -4   7       39.17       47.52     15.65 o 
  -5  -4   7      187.83      224.78     27.28 o 
  -4  -4   7      420.50      428.81     19.89 o 
  -3  -4   7       33.35       56.14     12.78 o 
  -2  -4   7     1463.07     1496.52     33.12 o 
  -1  -4   7      120.13      150.17     21.46 o 
   0  -4   7     1145.21     1357.92     25.63 o 
   1  -4   7      119.27      178.54     21.77 o 
   2  -4   7      257.57      245.19     19.69 o 
   3  -4   7      150.91      185.35     15.80 o 
   4  -4   7      248.18      244.35     11.01 o 
   5  -4   7       19.43      167.76     10.79 o 
   6  -4   7      524.78      538.00     30.92 o 
   7  -4   7      405.51      354.30     36.11 o 
   8  -4   7        1.17       21.14     31.07 o 
   9  -4   7       33.17       56.95     37.18 o 
  10  -4   7       75.72       62.72     38.42 o 
 -13  -3   7        3.03       17.00     49.54 o 
 -12  -3   7      229.54      205.08     28.04 o 
 -11  -3   7       90.42      116.24     30.62 o 
 -10  -3   7      425.19      471.97     42.84 o 
  -9  -3   7      159.53      147.58     25.47 o 
  -8  -3   7      340.95      346.29     28.74 o 
  -7  -3   7       22.88       15.70     15.75 o 
  -6  -3   7      945.56     1018.66     27.80 o 
  -5  -3   7     1333.85     1878.18     42.65 o 
  -4  -3   7      728.42      705.81     17.97 o 
  -3  -3   7      308.43      364.28     15.51 o 
  -2  -3   7     1039.47     1122.04     29.42 o 
  -1  -3   7     3743.16     3782.26     40.77 o 
   0  -3   7     3472.54     3990.26     52.13 o 
   1  -3   7     2024.80     2122.88     39.18 o 
   2  -3   7      481.23      498.52     17.53 o 
   3  -3   7      216.40      251.12      9.21 o 
   4  -3   7      184.81      180.09     10.55 o 
   5  -3   7      480.40      528.53     13.02 o 
   6  -3   7      164.60      137.43     18.94 o 
   7  -3   7      340.73      354.45     23.82 o 
   8  -3   7       26.12       28.35     32.52 o 
   9  -3   7        9.54       24.53     33.15 o 
  10  -3   7       50.19       87.21     36.66 o 
  11  -3   7       19.64       26.32     37.87 o 
 -13  -2   7        4.33       19.23     48.04 o 
 -12  -2   7        3.98        8.77     24.84 o 
 -11  -2   7       56.44       50.83     25.47 o 
 -10  -2   7      261.64      234.17     26.55 o 
  -9  -2   7       12.61        0.00     23.28 o 
  -8  -2   7      208.48      213.28     24.37 o 
  -7  -2   7       65.56       67.94     21.27 o 
  -6  -2   7      151.39      125.40     28.64 o 
  -5  -2   7     1228.09     1496.81     38.13 o 
  -4  -2   7     1114.35     1108.26     30.95 o 
  -3  -2   7      521.75      562.74     20.54 o 
  -2  -2   7     1665.39     1594.55     22.52 o 
  -1  -2   7      433.50      552.49     28.78 o 
   1  -2   7      521.29      564.43     16.06 o 
   2  -2   7      141.71      210.48     23.40 o 
   3  -2   7       59.59       81.62     20.08 o 
   4  -2   7       76.57       71.47     10.91 o 
   5  -2   7       93.50      111.29      9.80 o 
   6  -2   7       44.40       36.37     14.78 o 
   7  -2   7      208.61      230.10     54.20 o 
   8  -2   7      126.00      131.25     22.30 o 
   9  -2   7       70.97       40.10     32.00 o 
  10  -2   7       76.85       68.36     35.82 o 
  11  -2   7       49.86       62.66     37.53 o 
 -13  -1   7        9.39       14.91     48.62 o 
 -12  -1   7       31.33       29.02     25.15 o 
 -11  -1   7       72.95       65.01     25.41 o 
 -10  -1   7       70.32      121.42     39.32 o 
  -9  -1   7      257.54      271.44     25.50 o 
  -8  -1   7       21.55       43.19     20.19 o 
  -7  -1   7      153.42      183.46     21.66 o 
  -4  -1   7     1254.14     1089.18     60.59 o 
  -3  -1   7      134.62      180.83     15.27 o 
  -2  -1   7      200.88      266.39     21.47 o 
  -1  -1   7      468.95      457.26     27.16 o 
   0  -1   7     2581.80     3021.36     49.75 o 
   1  -1   7      663.53      691.15     20.73 o 
   2  -1   7      598.50      702.60     17.30 o 
   3  -1   7      696.09      733.32     19.94 o 
   4  -1   7      118.81      109.45     13.77 o 
   5  -1   7      485.17      553.61     18.44 o 
   6  -1   7      199.34      200.91     17.33 o 
   7  -1   7     1013.11     1014.09     30.32 o 
   8  -1   7        1.06       29.89     17.09 o 
   9  -1   7       56.63       54.53     19.09 o 
  10  -1   7       50.48       78.47     25.41 o 
  11  -1   7        4.97        4.69     40.86 o 
 -13   0   7       23.80       83.33     50.64 o 
 -12   0   7       15.46       20.18     46.62 o 
 -11   0   7       11.18       19.63     24.08 o 
 -10   0   7        5.69      107.29     25.22 o 
  -9   0   7      181.19      247.43     24.92 o 
  -8   0   7       96.88      110.16     21.19 o 
  -7   0   7       82.91       71.40     22.11 o 
  -5   0   7     2178.52     2109.76     45.43 o 
  -4   0   7       68.55      116.11     21.86 o 
  -3   0   7      355.58      383.52     12.43 o 
  -2   0   7     3292.53     3043.52     26.41 o 
   0   0   7       30.59      341.47     25.91 o 
   1   0   7      590.36      601.80     26.67 o 
   2   0   7      893.18      947.76     19.10 o 
   3   0   7      173.18      221.55     38.19 o 
   4   0   7       82.26      110.83     15.19 o 
   5   0   7      902.85      811.44     20.24 o 
   6   0   7      934.05      888.55     22.16 o 
   7   0   7       99.14      149.80     18.61 o 
   8   0   7      634.67      608.01     23.74 o 
   9   0   7       28.58       42.79     18.55 o 
  10   0   7       70.69       95.17     22.28 o 
  11   0   7       16.39        2.98     38.80 o 
 -13   1   7        9.36       24.84     49.54 o 
 -12   1   7       31.36       39.61     46.50 o 
 -11   1   7       73.11       67.02     24.56 o 
 -10   1   7       70.45       93.36     23.09 o 
  -9   1   7      258.22      280.40     41.58 o 
  -8   1   7       21.61       49.60     34.14 o 
  -7   1   7      153.05      160.00     20.59 o 
  -6   1   7      805.55      841.35     39.70 o 
  -5   1   7     2625.87     3091.32     51.05 o 
  -4   1   7     1253.96     1088.54     30.66 o 
  -3   1   7      134.60      198.00     20.07 o 
  -1   1   7      469.05      436.82     10.77 o 
   1   1   7      663.86      710.36     27.83 o 
   2   1   7      597.13      643.24     26.41 o 
   3   1   7      696.50      716.69     19.14 o 
   4   1   7      118.74      112.35     13.37 o 
   5   1   7      485.51      575.77     18.59 o 
   6   1   7      199.48      214.88     22.74 o 
   7   1   7     1013.13     1041.19     25.21 o 
   8   1   7        1.03       18.69     16.90 o 
   9   1   7       56.70       55.95     18.67 o 
  10   1   7       50.65      106.14     26.11 o 
  11   1   7        4.98        8.51     22.45 o 
 -13   2   7        4.32       24.21     41.78 o 
 -12   2   7        4.01       27.83     46.18 o 
 -11   2   7       56.38       52.53     24.76 o 
 -10   2   7      261.65      222.46     43.00 o 
  -8   2   7      208.50      183.03     35.24 o 
  -7   2   7       65.86       58.27     21.79 o 
  -6   2   7      151.18      111.62     29.79 o 
  -5   2   7     1228.54     1651.16     92.90 o 
  -4   2   7     1114.82     1165.26     29.62 o 
  -3   2   7      521.75      532.02     22.03 o 
  -2   2   7     1666.07     1499.71     24.93 o 
   1   2   7      521.21      587.56     24.73 o 
   2   2   7      141.47      171.56     19.26 o 
   3   2   7       59.50       99.22     15.35 o 
   4   2   7       76.53       65.51     12.95 o 
   5   2   7       93.41      110.15     13.88 o 
   6   2   7       44.55       28.24     14.75 o 
   7   2   7      208.19      207.85     17.69 o 
   8   2   7      125.78      122.48     17.64 o 
   9   2   7       71.27       49.64     29.45 o 
  10   2   7       76.38       71.24     27.83 o 
  11   2   7       49.91       57.26     28.76 o 
 -13   3   7        3.02        0.35     48.15 o 
 -12   3   7      230.31      211.92     45.87 o 
 -11   3   7       90.28       85.56     45.11 o 
 -10   3   7      425.86      436.04     43.78 o 
  -9   3   7      159.35      144.75     34.78 o 
  -8   3   7      340.56      298.47     36.92 o 
  -7   3   7       22.86       13.66     19.89 o 
  -6   3   7      945.90     1014.65     40.42 o 
  -5   3   7     1332.14     1896.23     30.97 o 
  -4   3   7      730.08      719.51     21.06 o 
  -3   3   7      308.83      359.25     20.93 o 
  -2   3   7     1040.10     1085.50     22.09 o 
   2   3   7      480.14      506.91     17.31 o 
   3   3   7      216.98      262.85     16.00 o 
   4   3   7      184.42      194.04     15.83 o 
   5   3   7      479.94      544.95     17.07 o 
   6   3   7      164.41      178.59     22.32 o 
   7   3   7      340.12      348.80     17.93 o 
   8   3   7       26.15       17.76     22.86 o 
   9   3   7        9.55       12.59     24.20 o 
  10   3   7       50.33       75.23     28.22 o 
  11   3   7       19.69       31.80     30.00 o 
 -13   4   7       52.29       78.09     47.20 o 
 -12   4   7       52.02       54.78     41.43 o 
 -11   4   7        0.67        8.86     43.95 o 
 -10   4   7      173.15      206.28     35.61 o 
  -9   4   7        4.50       27.48     36.98 o 
  -8   4   7      108.82       99.92     21.50 o 
  -7   4   7       12.00        0.00     20.87 o 
  -6   4   7       39.24       35.64     17.03 o 
  -5   4   7      188.22      233.45     16.61 o 
  -4   4   7      421.09      432.98     16.80 o 
  -3   4   7       33.59       41.00     17.32 o 
  -2   4   7     1464.50     1477.12     24.67 o 
  -1   4   7      119.82      107.19      8.28 o 
   2   4   7      257.57      268.56     28.61 o 
   3   4   7      150.74      172.39     14.43 o 
   4   4   7      248.41      258.98     15.30 o 
   5   4   7       19.38      150.51     15.31 o 
   6   4   7      524.44      546.50     21.72 o 
   7   4   7      405.04      376.85     25.47 o 
   8   4   7        1.19       20.24     23.39 o 
   9   4   7       33.13       59.44     25.58 o 
  10   4   7       75.40       43.31     26.70 o 
 -13   5   7        4.39       23.45     51.13 o 
 -12   5   7      122.96       77.14     47.57 o 
 -11   5   7      104.22       79.11     41.29 o 
 -10   5   7      302.03      298.39     27.80 o 
  -9   5   7       25.39        0.00     32.46 o 
  -8   5   7       53.15       64.66     28.52 o 
  -7   5   7      324.14      309.18     31.97 o 
  -6   5   7      161.31      169.05     18.34 o 
  -5   5   7      214.02      227.60     16.57 o 
  -4   5   7       61.87       55.81     14.20 o 
  -3   5   7        9.35       12.16     12.65 o 
  -2   5   7      120.52       90.89      8.63 o 
   1   5   7       38.93       43.32     21.25 o 
   2   5   7        4.39       20.27     21.48 o 
   3   5   7      177.47      182.04     26.06 o 
   4   5   7      593.56      525.04     34.02 o 
   5   5   7      212.50      186.24     30.08 o 
   6   5   7       54.11       31.07     28.41 o 
   7   5   7      207.00      237.86     23.97 o 
   8   5   7       27.74       21.52     23.58 o 
   9   5   7       43.08       38.39     24.78 o 
  10   5   7        5.41       56.14     46.50 o 
 -13   6   7       38.45       74.36     49.28 o 
 -12   6   7       60.86       58.18     31.49 o 
 -11   6   7       32.45       55.75     29.32 o 
 -10   6   7       79.49       87.04     37.18 o 
  -9   6   7      418.09      360.46     35.73 o 
  -8   6   7        4.39       58.61     28.69 o 
  -7   6   7       28.88       25.05     27.57 o 
  -6   6   7       28.28       14.30     25.05 o 
  -5   6   7       44.47       35.83     15.47 o 
  -4   6   7       98.01       74.79     14.34 o 
  -3   6   7      261.13      219.10     15.95 o 
  -2   6   7       51.12       39.23     10.39 o 
   2   6   7      110.18      130.44     26.84 o 
   3   6   7       33.65       54.84     26.03 o 
   4   6   7      254.10      235.26     29.04 o 
   5   6   7       51.58      117.82     27.71 o 
   6   6   7      162.76      137.68     29.85 o 
   7   6   7       43.95       47.85     22.03 o 
   8   6   7       42.04       37.64     23.96 o 
   9   6   7       23.07       27.28     24.34 o 
  10   6   7        9.19       12.28     42.07 o 
 -12   7   7      201.81      182.74     43.69 o 
 -11   7   7      158.92      167.65     39.26 o 
 -10   7   7      776.69      744.79     48.62 o 
  -9   7   7       38.37       43.11     32.02 o 
  -8   7   7      574.53      516.53     37.82 o 
  -6   7   7      134.90      155.49     27.02 o 
  -5   7   7      198.36      189.64     17.38 o 
  -4   7   7      469.28      500.84     22.15 o 
  -3   7   7      393.01      399.58     17.55 o 
   3   7   7       39.59       26.00     25.68 o 
   4   7   7      400.07      443.54     32.34 o 
   5   7   7      126.20      137.91     29.33 o 
   6   7   7      117.51      156.30     30.75 o 
   7   7   7       21.25       13.12     28.17 o 
   8   7   7       43.86       56.49     24.69 o 
   9   7   7       16.87       34.86     43.90 o 
  10   7   7       57.39       42.56     44.39 o 
 -12   8   7       76.19      109.60     41.84 o 
 -11   8   7       52.20       50.61     41.87 o 
 -10   8   7      213.28      233.09     39.84 o 
  -9   8   7       20.18       12.25     32.52 o 
  -8   8   7       39.86       50.79     30.90 o 
  -7   8   7       57.28       45.49     28.00 o 
  -6   8   7      377.25      426.42     29.82 o 
  -5   8   7      235.76      295.16     18.81 o 
  -4   8   7      158.86      152.59     15.62 o 
  -3   8   7      353.72      395.93     26.67 o 
   4   8   7      265.20      235.52     31.13 o 
   5   8   7      168.18      243.98     31.56 o 
   6   8   7      770.25      741.77     39.18 o 
   7   8   7       15.76       32.86     28.84 o 
   8   8   7        8.94       33.02     23.89 o 
   9   8   7       86.44      105.63     47.92 o 
 -12   9   7        5.29       17.49     41.17 o 
 -11   9   7      102.18       74.44     41.29 o 
 -10   9   7       53.02       53.48     39.47 o 
  -9   9   7       42.76       47.78     35.79 o 
  -8   9   7       38.50       86.92     31.88 o 
  -7   9   7      106.18       96.86     30.66 o 
  -6   9   7      191.92      173.56     28.14 o 
  -5   9   7      310.56      329.63     27.39 o 
  -4   9   7       22.99       38.16     22.99 o 
  -3   9   7      149.11      192.38     23.34 o 
   7   9   7       33.25       52.84     30.35 o 
   8   9   7       27.62       63.47     44.42 o 
   9   9   7       30.93        8.80     44.65 o 
 -11  10   7       43.99       22.79     39.67 o 
 -10  10   7       53.10       64.16     38.39 o 
  -9  10   7       46.10       35.15     35.21 o 
  -8  10   7      204.95      220.46     37.15 o 
  -7  10   7       19.72       28.72     29.56 o 
  -6  10   7       89.25       94.77     28.12 o 
  -5  10   7       68.87       47.20     22.50 o 
  -4  10   7      320.98      288.08     26.58 o 
  -3  10   7      393.50      412.84     26.32 o 
 -11  11   7       19.01       24.21     45.05 o 
 -10  11   7       20.25       46.62     39.58 o 
  -9  11   7       46.66       46.15     36.40 o 
  -8  11   7       18.68       16.19     33.41 o 
  -7  11   7        9.83       35.41     31.27 o 
  -6  11   7       22.31       37.53     28.72 o 
 -10  12   7        0.80        5.33     42.42 o 
  -9  12   7      129.96       97.09     39.15 o 
  -8  12   7       35.00       41.61     35.64 o 
  -7  12   7       32.54       37.09     32.75 o 
  -6  12   7      132.15      142.37     30.87 o 
  -9  13   7       67.50       55.71     41.35 o 
  -8  13   7       10.27       21.37     36.43 o 
  -7  13   7      220.68      234.86     38.19 o 
  -8  14   7       39.12       72.94     39.26 o 
  -7  14   7       86.25       89.82     36.54 o 
  -7  15   7       30.38       59.04     38.16 o 
  -5 -16   8       22.81       22.94     32.47 o 
  -4 -16   8       76.32      105.11     23.28 o 
  -3 -16   8       70.89       83.90     23.60 o 
  -2 -16   8       23.86       53.24     27.62 o 
  -1 -16   8       34.40       57.62     26.55 o 
   0 -16   8        5.12       17.05     26.78 o 
   1 -16   8       34.76       49.05     27.59 o 
   2 -16   8       17.41       34.12     31.03 o 
  -7 -15   8       71.03       60.02     32.26 o 
  -6 -15   8       24.79       23.99     28.80 o 
  -5 -15   8        2.50       21.67     28.52 o 
  -4 -15   8       85.58      103.56     22.44 o 
  -3 -15   8        0.50        5.80     25.49 o 
  -2 -15   8      131.53      139.09     26.67 o 
  -1 -15   8       14.28       20.81     26.32 o 
   0 -15   8      202.45      226.94     28.16 o 
   1 -15   8       36.82       48.99     27.37 o 
   2 -15   8      240.74      186.79     29.21 o 
   3 -15   8       20.38       35.21     27.67 o 
   4 -15   8       51.79       41.26     43.17 o 
  -8 -14   8       57.19       51.27     33.60 o 
  -7 -14   8       35.77       45.81     28.60 o 
  -6 -14   8        6.06        0.00     40.62 o 
  -5 -14   8       12.82       31.97     26.08 o 
  -4 -14   8      120.30      107.83     20.35 o 
  -3 -14   8      342.48      311.14     28.10 o 
  -2 -14   8       47.63       71.08     24.54 o 
  -1 -14   8       16.76       23.20     23.47 o 
   0 -14   8       24.20       16.55     24.58 o 
   1 -14   8       70.74       68.94     24.81 o 
   2 -14   8      132.61      103.35     26.91 o 
   3 -14   8       14.22       34.48     25.67 o 
   4 -14   8       30.10       21.63     42.74 o 
   5 -14   8       11.15       13.55     44.88 o 
  -9 -13   8       59.11       79.80     31.15 o 
  -8 -13   8       22.87       30.15     28.97 o 
  -7 -13   8       37.33       24.84     28.93 o 
  -6 -13   8       10.37        4.29     27.30 o 
  -5 -13   8       53.06       75.36     26.91 o 
  -4 -13   8       22.59       24.47     15.91 o 
  -3 -13   8      154.94      160.10     29.46 o 
  -2 -13   8        1.48       17.98     24.03 o 
  -1 -13   8       63.43       66.56     23.93 o 
   0 -13   8      144.31      206.61     25.51 o 
   1 -13   8      116.65      101.26     24.73 o 
   2 -13   8       88.51      114.59     24.05 o 
   3 -13   8       40.41       54.01     22.84 o 
   4 -13   8      101.91      111.48     41.61 o 
   5 -13   8       10.65       38.94     41.46 o 
   6 -13   8       61.19       41.81     41.29 o 
 -10 -12   8       18.42       57.14     32.46 o 
  -9 -12   8       32.77       20.67     29.37 o 
  -8 -12   8       23.24       32.42     26.17 o 
  -7 -12   8      105.68       97.19     26.68 o 
  -6 -12   8       13.78       16.73     25.88 o 
  -5 -12   8       99.86      124.09     21.61 o 
  -4 -12   8       93.46       96.68     16.53 o 
  -3 -12   8      263.66      213.63     19.94 o 
  -2 -12   8      315.72      312.90     52.80 o 
  -1 -12   8      433.51      409.20     28.06 o 
   0 -12   8      206.93      195.79     23.98 o 
   1 -12   8      351.72      379.26     25.95 o 
   2 -12   8      100.51      105.51     23.92 o 
   3 -12   8       40.00       34.28     23.08 o 
   4 -12   8        3.26       14.07     31.94 o 
   5 -12   8       23.29       31.68     33.76 o 
   6 -12   8        1.31       17.92     42.94 o 
   7 -12   8        6.76        0.00     44.53 o 
 -10 -11   8       10.51       17.47     31.20 o 
  -9 -11   8       70.09       30.84     27.67 o 
  -8 -11   8       27.65       29.58     25.48 o 
  -7 -11   8       13.43       28.95     24.98 o 
  -6 -11   8       29.18       35.69     26.96 o 
  -5 -11   8       80.12      115.93     19.58 o 
  -4 -11   8       37.96       51.13     15.96 o 
  -3 -11   8      168.72      174.92     19.25 o 
  -2 -11   8      262.06      285.56     24.82 o 
  -1 -11   8       49.67       69.29     22.14 o 
   0 -11   8      877.68      964.56     31.35 o 
   1 -11   8      409.37      373.26     26.21 o 
   2 -11   8      439.98      414.47     28.49 o 
   3 -11   8        0.65        9.68     21.12 o 
   4 -11   8       27.27       29.67     22.45 o 
   5 -11   8       64.27      101.89     41.84 o 
   6 -11   8       10.26        0.00     34.51 o 
   7 -11   8       43.80        7.09     42.56 o 
 -11 -10   8       59.05       64.66     43.66 o 
 -10 -10   8      135.83      153.53     30.13 o 
  -9 -10   8      145.68      105.79     28.23 o 
  -8 -10   8      378.52      437.78     32.09 o 
  -7 -10   8      175.84      154.24     26.16 o 
  -6 -10   8      510.32      483.82     24.35 o 
  -5 -10   8      582.31      562.48     24.69 o 
  -4 -10   8      284.99      280.67     15.63 o 
  -3 -10   8      298.24      261.26     15.72 o 
  -2 -10   8       76.74      138.56     23.49 o 
  -1 -10   8       66.53       71.58     19.90 o 
   0 -10   8        9.39       22.23     19.23 o 
   1 -10   8       40.57       45.53     21.29 o 
   2 -10   8      156.25      166.89     21.70 o 
   3 -10   8      201.45      218.31     23.14 o 
   4 -10   8       33.73       20.56     33.53 o 
   5 -10   8      238.65      166.98     36.08 o 
   6 -10   8        7.67        4.46     39.90 o 
   7 -10   8       10.04       23.66     39.81 o 
   8 -10   8       46.71       69.81     46.07 o 
 -11  -9   8       87.28      111.94     42.62 o 
 -10  -9   8       53.70       71.62     29.92 o 
  -9  -9   8      158.51      171.38     28.34 o 
  -8  -9   8       38.10       64.93     26.38 o 
  -7  -9   8      138.57      105.63     26.20 o 
  -6  -9   8       17.03       29.39     19.65 o 
  -5  -9   8      363.08      370.05     24.64 o 
  -4  -9   8      510.71      514.22     16.32 o 
  -3  -9   8       75.10       67.19     13.39 o 
  -2  -9   8      111.74       99.55     22.04 o 
  -1  -9   8      189.09      166.07     11.97 o 
   0  -9   8      185.41      184.93     22.39 o 
   1  -9   8      214.10      193.31     20.27 o 
   2  -9   8       90.17       79.05     18.98 o 
   3  -9   8       84.70       48.53     32.66 o 
   4  -9   8       37.31       23.71     29.39 o 
   5  -9   8        1.72       38.51     33.53 o 
   6  -9   8       19.22        9.56     34.14 o 
   7  -9   8        2.97        5.13     36.17 o 
   8  -9   8        9.08       11.81     36.72 o 
 -12  -8   8       33.97       58.43     41.23 o 
 -11  -8   8       83.76      124.65     41.78 o 
 -10  -8   8       90.78       96.97     40.25 o 
  -9  -8   8       76.41       66.13     27.38 o 
  -8  -8   8       46.43       39.13     25.63 o 
  -7  -8   8       14.04       33.38     19.70 o 
  -6  -8   8      437.87      405.70     23.21 o 
  -5  -8   8      129.30      127.02     11.98 o 
  -4  -8   8      398.90      393.67     14.76 o 
  -3  -8   8      167.25      163.48     14.58 o 
  -2  -8   8      106.18      113.76     14.96 o 
  -1  -8   8      246.33      220.57     10.28 o 
   0  -8   8      320.31      388.48     21.39 o 
   1  -8   8      140.89      121.84     30.35 o 
   2  -8   8      379.45      345.35     36.37 o 
   3  -8   8      151.79      185.54     32.00 o 
   4  -8   8      213.46      175.63     19.41 o 
   5  -8   8      235.34      238.97     39.26 o 
   6  -8   8       84.06       64.02     32.52 o 
   7  -8   8       82.00      107.51     41.41 o 
   8  -8   8       69.96       90.69     42.27 o 
   9  -8   8       13.67        3.79     41.64 o 
 -12  -7   8       15.48       11.87     39.73 o 
 -11  -7   8       24.27       49.83     38.08 o 
 -10  -7   8       90.65       68.68     37.15 o 
  -9  -7   8        7.75       10.94     23.81 o 
  -8  -7   8      111.96      123.42     26.51 o 
  -7  -7   8      202.64      223.71     21.63 o 
  -6  -7   8       81.39       75.24     18.99 o 
  -5  -7   8      566.92      547.85     23.64 o 
  -4  -7   8        4.98       15.15     11.09 o 
  -3  -7   8      249.96      277.13     18.54 o 
  -2  -7   8       26.08       49.10     13.92 o 
  -1  -7   8      235.05      228.39     21.70 o 
   0  -7   8      392.05      434.33     29.65 o 
   1  -7   8       50.52       96.57     24.53 o 
   2  -7   8       15.44       26.84     26.73 o 
   3  -7   8       52.33       29.83     17.68 o 
   4  -7   8      122.31      123.42     18.22 o 
   5  -7   8      691.60      838.02     46.62 o 
   6  -7   8      191.07      176.71     34.78 o 
   7  -7   8      123.66      136.35     40.39 o 
   8  -7   8       41.34       48.50     40.65 o 
   9  -7   8       15.95       37.90     37.79 o 
 -12  -6   8       95.99       81.48     39.96 o 
 -11  -6   8       76.02       93.96     38.45 o 
 -10  -6   8       20.08        0.00     36.66 o 
  -9  -6   8       86.81      100.18     34.63 o 
  -8  -6   8      204.32      193.77     34.25 o 
  -7  -6   8      748.07      727.88     24.52 o 
  -6  -6   8      345.16      345.59     19.52 o 
  -5  -6   8       79.24      100.96     11.79 o 
  -4  -6   8      269.42      267.38     14.51 o 
  -3  -6   8      182.86      199.09     14.31 o 
  -2  -6   8        7.31       17.05     13.21 o 
   2  -6   8       45.02       56.71     17.45 o 
   3  -6   8      293.12      363.64     20.91 o 
   4  -6   8      163.57      149.30     17.55 o 
   5  -6   8      407.42      318.77     35.67 o 
   6  -6   8      383.75      362.90     39.09 o 
   7  -6   8        2.04       26.61     35.35 o 
   8  -6   8      145.60      135.94     39.26 o 
   9  -6   8        1.22       28.75     37.53 o 
 -13  -5   8       31.63       95.00     40.57 o 
 -12  -5   8       41.10       57.34     27.93 o 
 -11  -5   8       18.18       15.94     27.02 o 
 -10  -5   8      119.37       93.47     35.61 o 
  -9  -5   8       30.29       35.38     33.67 o 
  -8  -5   8       25.90       99.11     20.02 o 
  -7  -5   8        8.13       14.58     17.28 o 
  -6  -5   8      192.36      230.42     18.89 o 
  -5  -5   8      869.89      793.36     16.22 o 
  -4  -5   8      258.99      268.01     19.02 o 
  -3  -5   8       14.30       33.71     13.92 o 
  -2  -5   8      503.87      571.23     27.36 o 
   1  -5   8      395.59      350.36     27.30 o 
   2  -5   8       23.05       17.43     16.21 o 
   3  -5   8      308.88      282.23     24.97 o 
   4  -5   8       28.98       32.59     15.04 o 
   5  -5   8       75.44      259.15     36.60 o 
   6  -5   8      432.93      432.50     41.46 o 
   7  -5   8        8.40       36.63     32.11 o 
   8  -5   8       18.77       40.25     33.70 o 
   9  -5   8       31.97       57.77     39.26 o 
  10  -5   8        4.05       34.23     39.15 o 
 -13  -4   8       28.28       28.55     39.73 o 
 -12  -4   8      118.52      144.34     26.70 o 
 -11  -4   8      166.65      129.02     28.75 o 
 -10  -4   8       75.83       78.03     25.60 o 
  -9  -4   8      180.00      184.09     27.05 o 
  -8  -4   8      285.56      289.79     28.97 o 
  -7  -4   8       92.81       96.37     18.46 o 
  -6  -4   8       59.35       65.15     16.48 o 
  -5  -4   8      297.27      289.09     22.23 o 
  -4  -4   8      210.18      214.79     15.11 o 
  -3  -4   8        7.06       12.28     13.95 o 
  -2  -4   8       70.14       72.13     19.81 o 
  -1  -4   8       38.47       44.39     21.46 o 
   0  -4   8      229.78      276.99     26.75 o 
   1  -4   8      299.23      301.54     25.83 o 
   2  -4   8       30.79       46.29     15.97 o 
   3  -4   8      613.55      603.52     20.79 o 
   4  -4   8      698.75      637.92     20.75 o 
   5  -4   8      898.96     1106.41     46.94 o 
   6  -4   8       91.06       97.09     33.21 o 
   7  -4   8        2.62       32.23     34.28 o 
   8  -4   8       47.74       55.51     36.05 o 
   9  -4   8       67.56       34.72     34.11 o 
  10  -4   8       11.22        0.00     38.97 o 
 -13  -3   8       32.27       30.20     38.51 o 
 -12  -3   8       47.85       39.90     27.41 o 
 -11  -3   8      257.06      245.21     27.42 o 
 -10  -3   8       17.12       46.10     26.22 o 
  -9  -3   8      153.10      111.53     25.51 o 
  -8  -3   8      241.65      223.80     20.02 o 
  -7  -3   8       77.19       83.79     20.26 o 
  -6  -3   8       87.92       89.25     16.56 o 
  -5  -3   8      334.34      431.29     27.51 o 
  -4  -3   8      131.76      133.73     20.09 o 
  -3  -3   8      676.30      733.53     19.55 o 
  -2  -3   8      575.22      558.14     26.26 o 
  -1  -3   8      732.93      802.61     32.05 o 
   0  -3   8       87.49       92.02     23.86 o 
   1  -3   8      474.03      486.04     20.23 o 
   2  -3   8      114.17      138.12     15.56 o 
   3  -3   8        1.09       21.07      6.94 o 
   4  -3   8      318.92      343.22     12.01 o 
   5  -3   8      833.11      897.00     42.25 o 
   6  -3   8       75.26       81.22     30.69 o 
   7  -3   8      531.08      457.58     40.10 o 
   8  -3   8        3.26       56.20     33.41 o 
   9  -3   8       65.09       56.43     36.02 o 
  10  -3   8       33.69       37.38     37.21 o 
 -13  -2   8       61.63       47.08     38.48 o 
 -12  -2   8      105.45       89.65     36.96 o 
 -11  -2   8       30.75       28.25     26.59 o 
 -10  -2   8      404.02      375.45     27.59 o 
  -9  -2   8       46.94       62.34     23.08 o 
  -8  -2   8      144.63      162.65     20.08 o 
  -7  -2   8      201.52      185.28     19.23 o 
  -6  -2   8      520.92      546.60     22.97 o 
  -5  -2   8       14.23       38.08     21.08 o 
  -4  -2   8     1032.01      992.13     21.15 o 
  -3  -2   8      220.84      281.28     15.43 o 
  -2  -2   8      407.98      470.12     16.30 o 
  -1  -2   8     1257.80     1334.75     37.70 o 
   1  -2   8       31.82       25.79      8.28 o 
   2  -2   8       74.12       96.35     12.41 o 
   3  -2   8      218.71      249.09     15.77 o 
   4  -2   8      149.57      112.17     11.32 o 
   5  -2   8      662.42      655.22     12.90 o 
   6  -2   8      122.33      113.06     16.64 o 
   7  -2   8      347.98      310.43     26.19 o 
   8  -2   8      197.85      210.87     26.62 o 
   9  -2   8       30.22       11.55     24.23 o 
  10  -2   8      135.07       92.88     27.78 o 
 -13  -1   8       18.39       34.37     42.74 o 
 -12  -1   8        3.13       21.14     26.95 o 
 -11  -1   8      283.01      256.36     29.21 o 
 -10  -1   8        3.82       46.14     25.52 o 
  -9  -1   8       91.45      117.71     22.14 o 
  -8  -1   8       29.43       11.51     17.17 o 
  -7  -1   8       93.67      108.23     17.42 o 
  -5  -1   8       58.94       77.54     20.36 o 
  -4  -1   8      400.88      433.34     23.05 o 
  -3  -1   8     1236.31     1226.81     21.86 o 
  -2  -1   8      611.81      729.92     17.69 o 
  -1  -1   8     1949.62     1956.45     43.93 o 
   0  -1   8      160.51      207.35     26.78 o 
   1  -1   8      286.57      364.55     20.70 o 
   2  -1   8       52.26       87.36     24.55 o 
   3  -1   8      135.73      130.96     15.15 o 
   4  -1   8      383.94      369.67     16.38 o 
   5  -1   8      205.59      259.24     17.52 o 
   6  -1   8      301.10      244.35     18.79 o 
   7  -1   8      500.64      438.93     24.81 o 
   8  -1   8       13.88       46.91     18.89 o 
   9  -1   8       50.02       42.09     24.75 o 
  10  -1   8        5.93       16.35     25.60 o 
 -13   0   8        4.59       10.02     48.01 o 
 -12   0   8       84.87      115.06     28.70 o 
 -11   0   8       80.68       84.13     25.43 o 
 -10   0   8       82.02       31.25     22.06 o 
  -9   0   8        8.17       13.35     33.91 o 
  -8   0   8       22.78       53.71     21.92 o 
  -7   0   8      141.74      207.34     24.21 o 
  -6   0   8      141.90      148.89     35.18 o 
  -5   0   8      270.05      284.77     26.84 o 
  -4   0   8       29.35       57.74     21.89 o 
  -3   0   8       67.57      157.45     14.26 o 
  -2   0   8       86.59      138.40     12.57 o 
  -1   0   8     1176.66     1050.84     19.66 o 
   0   0   8      900.33     1161.94     34.98 o 
   1   0   8     3972.37     3932.41     56.43 o 
   2   0   8      876.74     1008.90     81.52 o 
   3   0   8      455.81      553.00     18.72 o 
   4   0   8        5.17       21.62     13.41 o 
   5   0   8     1375.38     1421.57     25.28 o 
   6   0   8      342.96      266.21     18.49 o 
   7   0   8      162.66      170.81     19.20 o 
   8   0   8        0.75        0.00     18.10 o 
   9   0   8      117.87       77.79     20.28 o 
  10   0   8       60.08       76.01     28.29 o 
 -13   1   8       18.44       57.94     50.64 o 
 -12   1   8        3.14       23.25     27.44 o 
 -11   1   8      282.70      271.45     26.61 o 
 -10   1   8        3.83       17.58     25.10 o 
  -9   1   8       91.21       61.99     37.35 o 
  -8   1   8       29.44        2.45     23.18 o 
  -7   1   8       93.59       68.02     22.04 o 
  -6   1   8      136.09       82.75     32.17 o 
  -5   1   8       58.62       84.53     20.15 o 
  -4   1   8      401.58      352.73     23.57 o 
  -3   1   8     1237.85     1207.23     27.91 o 
  -2   1   8      612.27      720.68     14.48 o 
  -1   1   8     1948.99     1839.47     18.99 o 
   2   1   8       52.46       97.84     20.91 o 
   3   1   8      135.81      164.93     13.87 o 
   4   1   8      384.37      392.94     16.05 o 
   5   1   8      205.77      280.87     16.90 o 
   6   1   8      301.51      246.47     17.53 o 
   7   1   8      500.14      416.90     20.89 o 
   8   1   8       13.98       42.45     18.09 o 
   9   1   8       50.01       49.63     25.56 o 
  10   1   8        5.89       33.24     28.73 o 
 -13   2   8       61.65       36.69     46.01 o 
 -12   2   8      105.33       52.03     45.43 o 
 -11   2   8       30.84       13.25     24.76 o 
 -10   2   8      404.01      355.48     41.20 o 
  -9   2   8       47.14       72.71     35.73 o 
  -8   2   8      144.05      136.51     24.73 o 
  -7   2   8      201.46      192.72     22.80 o 
  -6   2   8      521.10      465.89     35.79 o 
  -5   2   8       14.33       10.39     18.10 o 
  -4   2   8     1030.98      993.37     23.59 o 
  -3   2   8      220.94      224.55     18.76 o 
   2   2   8       74.06      108.52     19.72 o 
   3   2   8      218.51      262.79     17.88 o 
   4   2   8      149.44      130.24     14.71 o 
   5   2   8      662.65      669.60     20.14 o 
   6   2   8      122.30      111.45     16.25 o 
   7   2   8      348.25      365.28     19.99 o 
   8   2   8      198.27      221.40     27.41 o 
   9   2   8       30.26       28.43     26.04 o 
  10   2   8      134.90      121.20     28.35 o 
 -13   3   8       32.42       12.19     47.17 o 
 -12   3   8       47.87       34.51     36.02 o 
 -11   3   8      256.86      218.06     42.22 o 
 -10   3   8       17.12       10.08     33.47 o 
  -9   3   8      153.10      137.48     35.41 o 
  -8   3   8      241.48      209.56     24.58 o 
  -7   3   8       76.93      105.15     22.48 o 
  -6   3   8       88.19       38.11     31.62 o 
  -5   3   8      334.23      414.80     21.35 o 
  -4   3   8      131.70      120.97     16.04 o 
  -3   3   8      675.69      724.00     24.26 o 
  -2   3   8      575.56      539.23     17.69 o 
   2   3   8      114.43      128.94     27.42 o 
   3   3   8        1.06       12.97     14.53 o 
   4   3   8      319.22      369.40     40.46 o 
   5   3   8      832.92      896.26     20.82 o 
   6   3   8       75.46       72.83     15.68 o 
   7   3   8      530.99      465.04     34.99 o 
   8   3   8        3.23       46.48     25.55 o 
   9   3   8       65.15       54.62     27.05 o 
  10   3   8       33.52       44.63     28.00 o 
 -13   4   8       28.34       28.93     46.82 o 
 -12   4   8      118.50       81.71     48.01 o 
 -11   4   8      166.52      168.37     36.98 o 
 -10   4   8       76.05       94.08     37.93 o 
  -9   4   8      179.78      141.74     36.92 o 
  -8   4   8      285.75      256.61     23.66 o 
  -7   4   8       92.85       72.19     21.98 o 
  -6   4   8       59.57       43.00     30.06 o 
  -5   4   8      296.75      333.22     20.91 o 
  -4   4   8      210.00      271.69     17.35 o 
  -3   4   8        7.04        5.65     15.87 o 
  -2   4   8       70.42       56.23     13.15 o 
   2   4   8       30.65       30.46     26.09 o 
   3   4   8      613.99      653.95     33.79 o 
   4   4   8      699.08      662.53     20.97 o 
   5   4   8      899.12     1020.70     32.66 o 
   6   4   8       91.47       90.26     21.42 o 
   7   4   8        2.63       24.46     23.18 o 
   8   4   8       47.86       50.46     23.54 o 
   9   4   8       67.68       57.83     26.27 o 
  10   4   8       11.21        8.19     27.06 o 
 -13   5   8       31.82       14.27     51.83 o 
 -12   5   8       41.02       48.01     43.29 o 
 -11   5   8       18.09       36.48     43.35 o 
 -10   5   8      119.35       91.06     37.35 o 
  -9   5   8       30.29       26.26     38.42 o 
  -8   5   8       25.77      109.90     18.67 o 
  -7   5   8        8.10        2.33     21.13 o 
  -6   5   8      192.42      205.46     19.35 o 
  -5   5   8      869.17      836.65     22.00 o 
  -4   5   8      259.06      298.24     43.27 o 
  -3   5   8       14.30       26.81     17.23 o 
  -2   5   8      503.96      526.09     17.78 o 
  -1   5   8      118.74      109.45      7.56 o 
   1   5   8      395.47      380.79     27.74 o 
   2   5   8       23.09       24.84     26.96 o 
   3   5   8      309.63      312.22     29.45 o 
   4   5   8       28.93       49.63     25.91 o 
   5   5   8       75.28      313.70     35.76 o 
   6   5   8      432.75      463.23     28.01 o 
   7   5   8        8.42       35.22     23.54 o 
   8   5   8       18.74       21.84     23.48 o 
   9   5   8       31.97       35.21     33.47 o 
  10   5   8        4.09       15.52     27.35 o 
 -12   6   8       95.97       71.78     50.56 o 
 -11   6   8       75.95       83.22     44.21 o 
 -10   6   8       20.04       22.03     24.50 o 
  -9   6   8       86.72       89.04     32.34 o 
  -8   6   8      204.06      192.06     31.33 o 
  -7   6   8      748.67      711.69     38.86 o 
  -6   6   8      344.62      361.07     20.65 o 
  -5   6   8       79.42      106.39     16.07 o 
  -4   6   8      269.59      256.92     15.79 o 
  -3   6   8      182.85      164.87     13.90 o 
  -2   6   8        7.36        8.19      6.57 o 
  -1   6   8       28.61       36.60      8.45 o 
   1   6   8      226.62      236.45     29.33 o 
   2   6   8       44.91       50.50     28.06 o 
   3   6   8      292.73      371.44     31.13 o 
   4   6   8      163.43      157.05     29.45 o 
   5   6   8      407.46      310.95     34.49 o 
   6   6   8      384.11      364.40     36.45 o 
   7   6   8        2.03        8.37     37.61 o 
   8   6   8      145.64      109.76     26.35 o 
   9   6   8        1.19       18.82     26.75 o 
 -12   7   8       15.50        4.98     31.21 o 
 -11   7   8       24.32       42.92     29.71 o 
 -10   7   8       90.46       67.44     37.06 o 
  -9   7   8        7.81       14.83     32.43 o 
  -8   7   8      111.83       86.87     30.00 o 
  -7   7   8      202.13      195.85     31.73 o 
  -6   7   8       81.20       59.47     27.48 o 
  -5   7   8      567.57      538.49     23.50 o 
  -4   7   8        4.94        3.82     13.64 o 
  -3   7   8      250.03      240.99     16.33 o 
  -2   7   8       26.05       24.18      9.87 o 
   3   7   8       52.48       34.54     26.90 o 
   4   7   8      122.05      109.60     29.97 o 
   5   7   8      691.07      847.49     41.72 o 
   6   7   8      191.17      188.93     31.91 o 
   7   7   8      123.65      137.48     43.81 o 
   8   7   8       41.32       34.35     24.66 o 
   9   7   8       15.93       14.56     44.42 o 
 -12   8   8       33.98       34.81     32.40 o 
 -11   8   8       83.53       43.26     38.37 o 
 -10   8   8       90.72       99.46     35.70 o 
  -9   8   8       76.43       59.82     33.96 o 
  -8   8   8       46.38       14.80     30.06 o 
  -7   8   8       14.12        7.85     27.80 o 
  -6   8   8      437.85      440.44     33.27 o 
  -5   8   8      129.18      138.26     18.28 o 
  -4   8   8      398.40      387.50     17.71 o 
  -3   8   8      167.08      164.44     17.20 o 
   4   8   8      213.51      136.90     32.05 o 
   5   8   8      235.06      232.54     32.26 o 
   6   8   8       84.24       66.92     30.23 o 
   7   8   8       82.12       92.60     32.52 o 
   8   8   8       69.96       66.42     25.90 o 
   9   8   8       13.71        3.53     45.46 o 
 -11   9   8       87.22      127.49     40.94 o 
 -10   9   8       53.61       95.32     38.92 o 
  -9   9   8      158.66      132.67     36.60 o 
  -8   9   8       38.01       58.52     32.17 o 
  -7   9   8      138.18      131.11     21.06 o 
  -6   9   8       17.01       43.20     26.58 o 
  -5   9   8      362.99      400.36     54.60 o 
  -4   9   8      510.61      538.68     19.27 o 
  -3   9   8       75.12      107.11     25.19 o 
   6   9   8       19.25        0.00     30.11 o 
   7   9   8        3.00       21.28     31.01 o 
   8   9   8        9.05       24.61     39.15 o 
 -11  10   8       58.87       24.47     39.73 o 
 -10  10   8      135.85      163.57     41.06 o 
  -9  10   8      145.87      115.33     36.74 o 
  -8  10   8      378.38      373.90     38.37 o 
  -7  10   8      176.50      155.98     30.66 o 
  -6  10   8      510.13      525.10     33.41 o 
  -5  10   8      582.56      559.88     32.89 o 
  -4  10   8      284.82      250.90     29.13 o 
  -3  10   8      298.08      338.28     28.61 o 
 -10  11   8       10.61       22.06     39.49 o 
  -9  11   8       70.09      103.86     37.53 o 
  -8  11   8       27.77       53.02     34.34 o 
  -7  11   8       13.35       40.22     31.65 o 
  -6  11   8       29.14       39.15     29.07 o 
 -10  12   8       18.46       46.79     41.00 o 
  -9  12   8       32.76       29.85     37.03 o 
  -8  12   8       23.21       15.26     35.09 o 
  -7  12   8      105.61      114.81     33.76 o 
  -6  12   8       13.77       19.52     28.43 o 
  -9  13   8       58.96       29.97     39.99 o 
  -8  13   8       22.80       57.74     36.69 o 
  -7  13   8       37.29       59.97     33.96 o 
  -4 -16   9       37.82       60.64     23.46 o 
  -3 -16   9       51.53       78.07     24.46 o 
  -2 -16   9      177.22      155.73     29.39 o 
  -1 -16   9       47.02       59.95     29.01 o 
   0 -16   9      104.76       90.08     28.23 o 
   1 -16   9        7.47       12.41     29.42 o 
  -6 -15   9       35.03        9.74     31.38 o 
  -5 -15   9        3.18       12.36     28.67 o 
  -4 -15   9        4.12       14.26     22.27 o 
  -3 -15   9        2.53        0.00     27.10 o 
  -2 -15   9       31.76       51.05     27.80 o 
  -1 -15   9       12.19        3.28     26.95 o 
   0 -15   9      262.10      300.47     31.01 o 
   1 -15   9       21.97       27.62     26.73 o 
   2 -15   9        4.51       10.44     27.30 o 
   3 -15   9        2.92       51.08     41.46 o 
  -7 -14   9       11.33       41.99     31.16 o 
  -6 -14   9       28.48       29.89     28.67 o 
  -5 -14   9       94.21       94.59     28.26 o 
  -4 -14   9      201.79      190.16     22.81 o 
  -3 -14   9       37.77       24.10     25.97 o 
  -2 -14   9       53.66       59.43     26.90 o 
  -1 -14   9       35.42       18.29     24.65 o 
   0 -14   9      199.78      236.71     28.18 o 
   1 -14   9       16.65       27.77     25.59 o 
   2 -14   9       19.78       14.18     24.59 o 
   3 -14   9       17.94       17.70     27.00 o 
   4 -14   9       11.10       14.07     42.25 o 
  -8 -13   9       14.99       49.45     31.26 o 
  -7 -13   9       70.21       89.16     27.70 o 
  -6 -13   9       61.84       45.55     27.93 o 
  -5 -13   9        4.90       28.83     21.02 o 
  -4 -13   9      110.46       92.32     17.43 o 
  -3 -13   9       71.13       75.55     20.13 o 
  -2 -13   9      161.75      133.19     26.61 o 
  -1 -13   9       97.38       80.61     25.33 o 
   0 -13   9       98.92      101.67     26.20 o 
   1 -13   9       44.25       55.60     24.52 o 
   2 -13   9       65.36       63.06     25.32 o 
   3 -13   9       94.43      121.50     25.20 o 
   4 -13   9       69.07       76.27     43.52 o 
   5 -13   9       20.92       94.74     44.50 o 
  -9 -12   9       28.47       44.95     31.27 o 
  -8 -12   9        7.08       21.59     30.49 o 
  -7 -12   9       10.95       25.81     27.64 o 
  -6 -12   9       57.65       38.44     22.42 o 
  -5 -12   9       35.44       34.32     21.24 o 
  -4 -12   9       41.08       49.16     16.88 o 
  -3 -12   9       90.39       63.76     19.41 o 
  -2 -12   9       80.97       66.74     19.61 o 
  -1 -12   9       52.18       79.61     19.28 o 
   0 -12   9      374.68      454.23     22.69 o 
   1 -12   9       14.44       15.69     23.65 o 
   2 -12   9       44.84       45.83     24.42 o 
   3 -12   9       21.11       31.05     24.70 o 
   4 -12   9       39.10       17.63     35.64 o 
   5 -12   9       20.28       16.50     38.45 o 
   6 -12   9        8.47       19.86     42.97 o 
 -10 -11   9       79.25      110.82     30.58 o 
  -9 -11   9       29.55       36.77     30.05 o 
  -8 -11   9       49.42       71.70     30.60 o 
  -7 -11   9      151.54      117.52     29.43 o 
  -6 -11   9      232.36      234.94     23.09 o 
  -5 -11   9      140.04      112.06     20.22 o 
  -4 -11   9        9.31       10.79     15.89 o 
  -3 -11   9      196.03      216.60     20.89 o 
  -2 -11   9      354.73      338.42     21.90 o 
  -1 -11   9      262.87      246.19     20.03 o 
   0 -11   9      130.88      165.65     20.94 o 
   1 -11   9      118.69      105.83     23.78 o 
   2 -11   9      132.64      144.17     23.22 o 
   3 -11   9       30.64       44.51     22.30 o 
   4 -11   9        2.28        6.98     36.31 o 
   5 -11   9       17.74       37.50     37.53 o 
   6 -11   9       12.52       26.12     39.35 o 
   7 -11   9        5.39        4.78     38.05 o 
 -10 -10   9       44.83       70.27     30.75 o 
  -9 -10   9       85.13       52.44     30.32 o 
  -8 -10   9       22.01        0.52     27.76 o 
  -7 -10   9      141.87      116.92     23.20 o 
  -6 -10   9      140.72      124.61     21.92 o 
  -5 -10   9     1050.73     1011.67     28.93 o 
  -4 -10   9      413.09      386.04     15.65 o 
  -3 -10   9      612.39      597.25     24.06 o 
  -2 -10   9      114.90      122.95     19.24 o 
  -1 -10   9      103.91      119.91     18.52 o 
   0 -10   9      187.03      223.94     45.49 o 
   1 -10   9       20.99       27.31     22.11 o 
   2 -10   9      177.05      174.97     22.29 o 
   3 -10   9       70.46       74.48     20.80 o 
   4 -10   9        7.24        0.00     37.38 o 
   5 -10   9       13.74       24.84     39.23 o 
   6 -10   9       12.57       46.15     36.48 o 
   7 -10   9        4.12       53.02     43.78 o 
 -11  -9   9        7.25        8.34     41.58 o 
 -10  -9   9      548.25      590.57     50.15 o 
  -9  -9   9      274.16      253.73     31.70 o 
  -8  -9   9      186.30      220.50     28.87 o 
  -7  -9   9      118.88      105.52     21.01 o 
  -6  -9   9      214.53      192.23     21.97 o 
  -5  -9   9      449.61      508.51     24.32 o 
  -4  -9   9      786.84      761.49     19.40 o 
  -3  -9   9      188.27      191.47     20.14 o 
  -2  -9   9      139.72      117.54     17.85 o 
  -1  -9   9        3.09       20.21     17.29 o 
   0  -9   9       31.82       23.70     19.11 o 
   1  -9   9      572.02      552.22     26.12 o 
   2  -9   9      446.33      504.02     26.40 o 
   3  -9   9      250.62      217.35     22.45 o 
   4  -9   9        2.39       17.08     35.96 o 
   5  -9   9       15.60       30.00     37.76 o 
   6  -9   9       12.13       30.23     39.64 o 
   7  -9   9       19.58       13.03     43.35 o 
   8  -9   9       48.36       53.74     46.33 o 
 -11  -8   9       34.27       45.11     40.94 o 
 -10  -8   9       24.74       29.86     28.20 o 
  -9  -8   9       37.90       29.07     25.11 o 
  -8  -8   9       94.75      141.83     26.83 o 
  -7  -8   9      137.32      167.83     21.77 o 
  -6  -8   9      216.76      236.45     28.30 o 
  -5  -8   9      163.21      265.27     14.66 o 
  -4  -8   9      544.37      486.77     16.86 o 
  -3  -8   9      206.31      201.21     18.86 o 
  -2  -8   9      261.32      267.01     25.47 o 
  -1  -8   9       19.95       22.85     15.59 o 
   0  -8   9       62.10       63.55     20.46 o 
   1  -8   9       69.90       53.38     20.58 o 
   2  -8   9      104.13      118.80     34.49 o 
   3  -8   9      391.12      305.82     39.81 o 
   4  -8   9       54.36       15.00     35.64 o 
   5  -8   9       92.65       73.31     38.08 o 
   6  -8   9       31.42       23.66     38.54 o 
   7  -8   9       41.64       49.17     42.30 o 
   8  -8   9       16.78       17.32     44.01 o 
 -12  -7   9       27.08       13.84     40.39 o 
 -11  -7   9        5.49        0.00     38.60 o 
 -10  -7   9      111.50      157.66     42.07 o 
  -9  -7   9        7.57       21.09     26.07 o 
  -8  -7   9       57.13       44.33     20.42 o 
  -7  -7   9      194.01      234.89     21.21 o 
  -6  -7   9      169.95      192.48     19.87 o 
  -5  -7   9      790.74      705.87     17.51 o 
  -4  -7   9        4.52       24.53     12.41 o 
  -3  -7   9       36.72       62.32     12.18 o 
  -2  -7   9        0.36       18.02     23.30 o 
  -1  -7   9      639.71      598.28     30.84 o 
   0  -7   9      307.02      352.98     18.33 o 
   1  -7   9        6.80       30.55     26.87 o 
   2  -7   9      464.96      419.36     35.61 o 
   3  -7   9      245.28      297.23     36.05 o 
   4  -7   9      142.41      135.62     18.65 o 
   5  -7   9       38.75       76.30     36.63 o 
   6  -7   9       23.58       35.04     35.38 o 
   7  -7   9       51.13       55.22     40.22 o 
   8  -7   9       29.34        2.69     41.78 o 
 -12  -6   9       28.11       69.49     40.86 o 
 -11  -6   9       31.09       20.38     38.94 o 
 -10  -6   9       16.12       16.24     36.66 o 
  -9  -6   9       18.65       29.19     25.06 o 
  -8  -6   9      290.79      284.88     22.81 o 
  -7  -6   9      296.69      265.57     22.15 o 
  -6  -6   9       59.24       41.25     18.33 o 
  -5  -6   9      766.13      895.22     18.46 o 
  -4  -6   9      105.22      110.78     13.12 o 
  -3  -6   9      374.74      384.45     14.26 o 
  -2  -6   9       58.40       67.13     18.62 o 
  -1  -6   9       27.47       28.67     19.29 o 
   0  -6   9      324.57      307.48     28.26 o 
   1  -6   9       60.21       99.26     28.49 o 
   2  -6   9       85.20       52.50     24.79 o 
   3  -6   9       89.21       48.56     32.84 o 
   4  -6   9      418.63      358.28     21.71 o 
   5  -6   9      241.01      260.02     34.86 o 
   6  -6   9      227.40      248.99     37.61 o 
   7  -6   9       71.36      122.68     38.39 o 
   8  -6   9        9.09       32.29     38.34 o 
   9  -6   9        9.88       13.32     37.90 o 
 -12  -5   9       53.03       69.90     40.28 o 
 -11  -5   9       55.90       33.15     37.41 o 
 -10  -5   9      353.06      417.22     44.36 o 
  -9  -5   9       87.42      104.33     35.79 o 
  -8  -5   9      425.98      394.13     23.71 o 
  -7  -5   9       72.44       73.90     18.56 o 
  -6  -5   9       51.17       57.72     17.55 o 
  -5  -5   9      165.23      183.96     13.32 o 
  -4  -5   9        5.78        4.91     11.84 o 
  -3  -5   9       89.21      106.87     13.02 o 
  -2  -5   9        1.81        8.25     28.26 o 
   0  -5   9      400.53      403.00     29.07 o 
   1  -5   9      180.59      176.77     21.24 o 
   2  -5   9       85.25       56.41     18.63 o 
   3  -5   9      122.11      132.00     19.98 o 
   4  -5   9      249.13      218.59     33.69 o 
   5  -5   9      180.41      166.78     35.06 o 
   6  -5   9      345.70      329.77     39.38 o 
   7  -5   9       18.46        0.00     34.72 o 
   8  -5   9       64.84       36.05     35.04 o 
   9  -5   9       29.98       43.90     41.17 o 
 -13  -4   9       23.98       30.58     31.58 o 
 -12  -4   9       28.95       50.37     28.55 o 
 -11  -4   9       39.77       31.12     28.41 o 
 -10  -4   9       14.59       24.24     26.44 o 
  -9  -4   9      109.98      107.39     35.70 o 
  -8  -4   9      133.11      100.49     26.66 o 
  -7  -4   9      346.50      383.38     21.58 o 
  -6  -4   9      160.16      202.16     18.95 o 
  -5  -4   9      761.03      672.96     16.98 o 
  -4  -4   9      131.59      128.22     13.83 o 
  -3  -4   9       15.86       41.05     12.18 o 
   1  -4   9     1203.98     1059.05     28.85 o 
   2  -4   9      460.26      456.01     17.98 o 
   3  -4   9      336.37      340.44     18.79 o 
   4  -4   9       38.50       43.12     16.68 o 
   5  -4   9      167.13      141.74     33.39 o 
   6  -4   9       13.67        9.50     33.15 o 
   7  -4   9      229.10      164.61     34.95 o 
   8  -4   9       43.65       64.40     34.23 o 
   9  -4   9       30.51       44.59     36.66 o 
 -13  -3   9       35.84       69.21     31.67 o 
 -12  -3   9      162.07      124.44     30.07 o 
 -11  -3   9       21.36       33.23     27.03 o 
 -10  -3   9       64.33       77.27     25.29 o 
  -9  -3   9       78.25       77.49     20.33 o 
  -8  -3   9      104.43      118.60     19.78 o 
  -7  -3   9      256.62      254.96     25.63 o 
  -6  -3   9      228.06      192.94     17.87 o 
  -5  -3   9      341.18      357.67     21.92 o 
  -4  -3   9      153.46      129.66     20.02 o 
  -3  -3   9      450.04      419.53     17.89 o 
   0  -3   9      141.71      112.09     23.80 o 
   1  -3   9      225.09      247.72     21.18 o 
   2  -3   9      827.23      830.62     21.00 o 
   3  -3   9      790.79      793.01     20.20 o 
   4  -3   9       81.08       80.94     14.33 o 
   5  -3   9       18.23       26.87     21.87 o 
   6  -3   9      348.75      317.57     56.16 o 
   7  -3   9      103.98      102.64     24.94 o 
   8  -3   9       79.55       72.81     24.77 o 
   9  -3   9        9.69       31.19     27.08 o 
 -13  -2   9        5.74       15.93     44.82 o 
 -12  -2   9       31.86       46.83     29.31 o 
 -11  -2   9      229.69      204.93     28.15 o 
 -10  -2   9        8.96       46.48     26.98 o 
  -9  -2   9       36.98       38.65     20.96 o 
  -8  -2   9       28.41       51.22     18.68 o 
  -7  -2   9       15.71       40.98     17.88 o 
  -6  -2   9       66.32       97.23     31.24 o 
  -5  -2   9      312.57      362.32     26.03 o 
  -4  -2   9      153.47      163.00     15.52 o 
  -3  -2   9      148.03      173.39     15.18 o 
  -2  -2   9      263.47      283.56     20.33 o 
   0  -2   9      857.84      889.71     35.27 o 
   1  -2   9       12.45       23.03      7.47 o 
   2  -2   9      270.07      258.86     14.01 o 
   3  -2   9      201.87      211.10     14.28 o 
   4  -2   9      299.19      269.25     13.09 o 
   5  -2   9       72.25      121.05     17.48 o 
   6  -2   9      242.62      232.87     25.65 o 
   7  -2   9      281.88      252.12     27.04 o 
   8  -2   9        9.45       37.54     25.01 o 
   9  -2   9        3.98       18.52     24.86 o 
 -13  -1   9        5.45        7.85     38.22 o 
 -12  -1   9      257.41      228.34     31.01 o 
 -11  -1   9       10.06       26.10     27.57 o 
 -10  -1   9      252.29      235.73     25.94 o 
  -9  -1   9      214.40      226.20     26.61 o 
  -8  -1   9       12.44       32.63     19.52 o 
  -7  -1   9      357.81      327.93     26.17 o 
  -6  -1   9      130.72      100.01     34.83 o 
  -5  -1   9      261.66      234.36     23.40 o 
  -4  -1   9       26.59       10.08     17.78 o 
  -3  -1   9      517.85      472.43     21.75 o 
  -2  -1   9     1214.04     1228.69     26.32 o 
   0  -1   9      632.73      776.67     35.35 o 
   1  -1   9     1358.97     1388.82     19.92 o 
   2  -1   9      119.65      112.96     13.61 o 
   3  -1   9      258.08      252.15     16.71 o 
   4  -1   9       54.10       76.06     13.91 o 
   5  -1   9      397.02      372.87     19.05 o 
   6  -1   9      251.44      219.68     19.81 o 
   7  -1   9       61.93       59.04     18.80 o 
   8  -1   9      288.16      307.48     22.23 o 
   9  -1   9       20.56        5.77     25.05 o 
  10  -1   9      113.11       69.26     40.45 o 
 -13   0   9       15.18       51.92     47.31 o 
 -12   0   9        3.30       15.21     27.72 o 
 -11   0   9        6.81       20.13     27.19 o 
 -10   0   9       22.56       12.05     25.44 o 
  -9   0   9      631.16      624.83     25.17 o 
  -8   0   9       11.27       41.80     22.82 o 
  -7   0   9       96.59      141.25     23.66 o 
  -6   0   9     1047.38     1063.70     45.81 o 
  -3   0   9        5.79       25.19     15.00 o 
  -2   0   9     1678.28     1713.08     26.93 o 
  -1   0   9      596.45      603.60     17.84 o 
   0   0   9       20.53       58.46     24.99 o 
   1   0   9      797.42      786.25     33.82 o 
   2   0   9        5.36        8.10     13.45 o 
   3   0   9       25.05       17.44     12.68 o 
   4   0   9        8.90        3.64     14.04 o 
   5   0   9      111.95      166.66     16.82 o 
   6   0   9      120.39       69.08     17.14 o 
   7   0   9       40.82       46.68     18.33 o 
   8   0   9        6.65       26.64     19.04 o 
   9   0   9       52.35        5.19     27.18 o 
  10   0   9       64.67      122.71     40.65 o 
 -13   1   9        5.44       12.31     51.13 o 
 -12   1   9      256.78      237.42     30.34 o 
 -11   1   9       10.16       19.51     27.00 o 
 -10   1   9      251.78      212.09     26.99 o 
  -9   1   9      214.26      240.40     29.23 o 
  -8   1   9       12.48       20.62     22.63 o 
  -7   1   9      358.10      349.81     25.91 o 
  -6   1   9      130.74      160.32     35.90 o 
  -5   1   9      261.90      236.38     21.96 o 
  -4   1   9       26.69       70.18     16.53 o 
  -2   1   9     1213.00     1282.14     19.86 o 
  -1   1   9     1317.82     1312.60     17.49 o 
   1   1   9     1358.88     1414.09     38.86 o 
   2   1   9      119.57      112.03     22.41 o 
   3   1   9      257.63      247.06     14.95 o 
   4   1   9       54.09       57.59     14.87 o 
   5   1   9      396.85      391.02     21.91 o 
   6   1   9      251.56      215.61     19.03 o 
   7   1   9       61.90       55.75     18.00 o 
   8   1   9      288.29      320.69     29.15 o 
   9   1   9       20.62        8.89     26.97 o 
  10   1   9      113.05       86.71     29.31 o 
 -13   2   9        5.76       31.76     44.13 o 
 -12   2   9       31.93       34.57     25.38 o 
 -11   2   9      229.90      215.48     29.30 o 
 -10   2   9        8.90       60.43     33.04 o 
  -9   2   9       37.03       38.37     23.49 o 
  -8   2   9       28.56       33.75     22.76 o 
  -7   2   9       15.70       90.99     22.91 o 
  -6   2   9       65.96       53.71     34.57 o 
  -5   2   9      312.87      345.86     20.79 o 
  -4   2   9      153.43      162.78     22.85 o 
  -3   2   9      148.20      150.54     17.87 o 
   2   2   9      270.17      274.00     19.24 o 
   3   2   9      201.67      192.77     22.59 o 
   4   2   9      299.43      273.41     17.00 o 
   5   2   9       72.29      134.38     16.45 o 
   6   2   9      242.50      234.22     18.74 o 
   7   2   9      281.67      266.53     31.24 o 
   8   2   9        9.46       14.72     24.72 o 
   9   2   9        3.96        1.79     26.68 o 
 -13   3   9       35.77        4.02     49.22 o 
 -12   3   9      161.71      152.03     28.94 o 
 -11   3   9       21.42        0.00     43.72 o 
 -10   3   9       64.33       86.55     38.68 o 
  -9   3   9       78.19       47.11     26.54 o 
  -8   3   9      104.55      125.63     25.78 o 
  -7   3   9      256.38      239.80     22.34 o 
  -6   3   9      227.68      209.81     35.33 o 
  -5   3   9      339.94      350.34     21.41 o 
  -4   3   9      153.87      140.51     33.04 o 
  -3   3   9      450.33      383.63     20.93 o 
   2   3   9      827.74      750.46     39.41 o 
   3   3   9      790.33      819.49     24.90 o 
   4   3   9       80.99       94.58     18.52 o 
   5   3   9       18.17       32.60     15.30 o 
   6   3   9      349.16      333.57     26.59 o 
   7   3   9      103.76      131.23     25.14 o 
   8   3   9       79.43       56.51     25.83 o 
   9   3   9        9.71       21.43     27.09 o 
 -13   4   9       24.02        4.40     42.16 o 
 -12   4   9       29.08       36.60     46.65 o 
 -11   4   9       39.66       20.27     44.07 o 
 -10   4   9       14.61       28.75     38.45 o 
  -9   4   9      110.14       63.18     31.91 o 
  -8   4   9      133.02       94.76     23.96 o 
  -7   4   9      346.45      341.88     25.37 o 
  -6   4   9      160.15      167.10     33.73 o 
  -5   4   9      760.89      718.98     24.91 o 
  -4   4   9      131.49      136.34     17.88 o 
  -3   4   9       15.94       22.93     16.45 o 
  -2   4   9      409.43      367.88     14.94 o 
   1   4   9     1203.35     1071.28     39.18 o 
   2   4   9      460.16      425.44     32.95 o 
   3   4   9      336.52      421.36     34.08 o 
   4   4   9       38.46       27.34     16.44 o 
   5   4   9      167.53      145.18     31.04 o 
   6   4   9       13.77        6.15     23.02 o 
   7   4   9      229.47      216.97     27.12 o 
   8   4   9       43.58       56.67     25.61 o 
   9   4   9       30.53        0.24     26.47 o 
 -12   5   9       53.14       44.65     45.66 o 
 -11   5   9       56.09       89.12     37.96 o 
 -10   5   9      353.80      331.68     42.80 o 
  -9   5   9       87.50      106.82     34.66 o 
  -8   5   9      425.77      396.51     26.67 o 
  -7   5   9       72.36       76.35     21.71 o 
  -6   5   9       51.12        0.00     30.52 o 
  -5   5   9      164.68      197.89     31.56 o 
  -4   5   9        5.83       29.95     27.70 o 
  -3   5   9       89.36       61.41     16.68 o 
  -2   5   9        1.83        5.47     11.12 o 
   0   5   9      400.82      370.11     30.06 o 
   1   5   9      180.73      203.70     32.49 o 
   2   5   9       85.42       54.64     30.00 o 
   3   5   9      121.83       93.44     32.08 o 
   4   5   9      248.90      225.45     34.34 o 
   5   5   9      180.59      144.66     34.95 o 
   6   5   9      346.22      316.29     27.45 o 
   7   5   9       18.52       36.96     25.73 o 
   8   5   9       64.64       29.60     25.49 o 
   9   5   9       29.97       40.36     27.54 o 
 -12   6   9       28.14       21.72     43.03 o 
 -11   6   9       31.23       35.82     45.26 o 
 -10   6   9       16.07       36.48     34.66 o 
  -9   6   9       18.63        0.90     33.91 o 
  -8   6   9      290.14      292.40     20.08 o 
  -7   6   9      296.62      270.79     23.53 o 
  -6   6   9       59.16       30.99     17.77 o 
  -5   6   9      766.35      886.94     22.52 o 
  -4   6   9      104.92      116.07     30.65 o 
  -3   6   9      374.92      334.75     20.65 o 
  -2   6   9       58.24       58.32     12.80 o 
   1   6   9       59.82       54.20     25.68 o 
   2   6   9       85.28       76.38     27.68 o 
   3   6   9       89.21       78.27     29.01 o 
   4   6   9      419.14      325.17     34.28 o 
   5   6   9      241.01      263.67     33.67 o 
   6   6   9      227.37      193.59     33.91 o 
   7   6   9       71.29       72.04     25.50 o 
   8   6   9        9.06       49.95     25.84 o 
   9   6   9        9.91       22.40     29.02 o 
 -12   7   9       27.19       28.98     47.86 o 
 -11   7   9        5.50        2.69     37.50 o 
 -10   7   9      111.33      146.41     27.68 o 
  -9   7   9        7.54       11.41     31.10 o 
  -8   7   9       57.11       33.04     21.23 o 
  -7   7   9      194.00      173.21     33.33 o 
  -6   7   9      170.24      172.10     35.85 o 
  -5   7   9      790.56      710.45     21.77 o 
  -4   7   9        4.46       16.85     18.11 o 
  -3   7   9       36.77       43.43     11.09 o 
   2   7   9      465.38      388.38     36.80 o 
   3   7   9      245.47      232.48     35.61 o 
   4   7   9      142.31      154.30     33.73 o 
   5   7   9       38.94       59.36     33.30 o 
   6   7   9       23.45       19.05     32.95 o 
   7   7   9       51.09       76.96     24.27 o 
   8   7   9       29.25       31.59     27.37 o 
 -11   8   9       34.18       33.46     28.25 o 
 -10   8   9       24.87       13.15     34.51 o 
  -9   8   9       37.80       31.45     32.17 o 
  -8   8   9       94.70      122.99     22.76 o 
  -7   8   9      137.42      161.19     32.11 o 
  -6   8   9      216.79      206.33     31.85 o 
  -5   8   9      162.94      207.26     18.77 o 
  -4   8   9      544.23      460.08     18.35 o 
   4   8   9       54.21       54.84     30.87 o 
   5   8   9       92.71       69.32     30.92 o 
   6   8   9       31.51       31.21     31.82 o 
   7   8   9       41.67       47.40     33.67 o 
   8   8   9       16.75       13.35     27.08 o 
 -11   9   9        7.27       15.17     38.83 o 
 -10   9   9      548.13      558.11     44.91 o 
  -9   9   9      274.28      248.64     37.70 o 
  -8   9   9      186.14      175.01     33.39 o 
  -7   9   9      119.04       78.33     20.42 o 
  -6   9   9      214.39      164.23     29.74 o 
  -5   9   9      449.94      528.55     22.52 o 
  -4   9   9      787.79      846.42     38.48 o 
   6   9   9       12.11       16.50     32.23 o 
   7   9   9       19.57       23.66     34.08 o 
   8   9   9       48.38       91.64     46.70 o 
 -10  10   9       45.00       64.77     37.96 o 
  -9  10   9       85.04       39.06     35.24 o 
  -8  10   9       21.97        0.00     31.97 o 
  -7  10   9      142.01      132.73     29.88 o 
  -6  10   9      140.78      124.83     30.08 o 
  -5  10   9     1050.17      990.91     39.52 o 
  -4  10   9      413.22      424.54     33.73 o 
  -3  10   9      612.04      622.10     33.47 o 
 -10  11   9       79.18       70.01     39.55 o 
  -9  11   9       29.49       37.53     36.28 o 
  -5 -15  10       25.34       32.10     30.51 o 
  -4 -15  10       12.16       20.40     24.34 o 
  -3 -15  10       24.37       27.43     23.29 o 
  -2 -15  10        2.80        0.00     27.34 o 
  -1 -15  10        3.08        9.29     26.90 o 
   0 -15  10       15.99       40.26     28.62 o 
   1 -15  10        5.07       31.96     26.81 o 
  -7 -14  10       12.28       29.49     32.39 o 
  -6 -14  10       42.11       29.78     28.65 o 
  -5 -14  10       79.44       67.70     28.67 o 
  -4 -14  10       54.49       42.20     23.24 o 
  -3 -14  10       46.87       43.90     27.19 o 
  -2 -14  10       72.59       70.49     26.13 o 
  -1 -14  10        6.00        0.00     37.09 o 
   0 -14  10      168.51      157.40     27.77 o 
   1 -14  10       16.11       31.70     27.03 o 
   2 -14  10       58.05       64.84     27.58 o 
   3 -14  10       39.16       39.58     38.63 o 
  -8 -13  10       28.09       17.82     31.90 o 
  -7 -13  10       12.27       14.40     28.24 o 
  -6 -13  10      101.09       93.60     23.30 o 
  -5 -13  10       40.30       23.18     22.05 o 
  -4 -13  10      124.74      114.60     19.00 o 
  -3 -13  10        1.31        8.22     20.73 o 
  -2 -13  10      120.64      108.32     17.37 o 
  -1 -13  10       37.36       55.41     26.25 o 
   0 -13  10      145.61      152.14     27.35 o 
   1 -13  10       23.87       22.94     25.19 o 
   2 -13  10      111.53       97.05     26.48 o 
   3 -13  10        0.11       15.93     41.12 o 
   4 -13  10       27.69       21.05     44.62 o 
  -9 -12  10      167.15      175.29     32.23 o 
  -8 -12  10       58.29       71.15     31.07 o 
  -7 -12  10       30.39       20.08     29.02 o 
  -6 -12  10       95.27      103.84     23.77 o 
  -5 -12  10      112.72       89.57     22.86 o 
  -4 -12  10       79.59       74.60     18.00 o 
  -3 -12  10       26.58       12.71     19.71 o 
  -2 -12  10       84.60       59.44     16.08 o 
  -1 -12  10       49.06       62.72     20.14 o 
   0 -12  10        0.58       32.83     19.35 o 
   1 -12  10       74.27       80.24     24.12 o 
   2 -12  10       16.61       12.97     22.78 o 
   3 -12  10       19.77       22.76     24.65 o 
   4 -12  10       84.41      128.16     39.90 o 
   5 -12  10        3.27       16.36     41.72 o 
  -9 -11  10       72.26       58.05     29.52 o 
  -8 -11  10       12.58       40.68     34.24 o 
  -7 -11  10      146.22      115.37     23.89 o 
  -6 -11  10       13.81       24.01     22.01 o 
  -5 -11  10       51.38       35.25     19.77 o 
  -4 -11  10       35.02       35.00     19.99 o 
  -3 -11  10      111.15       98.85     16.49 o 
  -2 -11  10      290.37      275.07     18.25 o 
  -1 -11  10       60.68       68.41     18.61 o 
   0 -11  10       95.04       85.02     23.96 o 
   1 -11  10        6.63        7.67     22.37 o 
   2 -11  10      215.74      167.29     45.01 o 
   3 -11  10       79.39       75.00     24.16 o 
   4 -11  10       95.91       73.95     36.72 o 
   5 -11  10       47.28       47.20     35.53 o 
 -10 -10  10       37.06       56.89     29.53 o 
  -9 -10  10       66.36       70.40     31.40 o 
  -8 -10  10       18.66       34.13     29.78 o 
  -7 -10  10       79.97       40.53     23.30 o 
  -6 -10  10        5.66       10.02     20.98 o 
  -5 -10  10      252.87      261.92     23.02 o 
  -4 -10  10        5.32       12.03     23.75 o 
  -3 -10  10      341.67      309.45     21.67 o 
  -2 -10  10      199.15      180.30     16.54 o 
  -1 -10  10       83.22       83.58     15.92 o 
   0 -10  10       14.08        9.80     21.38 o 
   1 -10  10       34.49       40.28     22.95 o 
   2 -10  10       86.66       74.91     21.63 o 
   3 -10  10       65.04       85.02     22.86 o 
   4 -10  10      204.14      190.09     40.60 o 
   5 -10  10       29.49       20.33     38.02 o 
   6 -10  10       17.82       14.94     40.91 o 
 -11  -9  10       48.72       48.30     43.66 o 
 -10  -9  10       29.53       26.17     30.28 o 
  -9  -9  10      158.20      137.09     29.34 o 
  -8  -9  10       31.32       11.98     21.07 o 
  -7  -9  10       39.79       28.03     20.61 o 
  -6  -9  10      146.82      161.20     22.35 o 
  -5  -9  10      170.26      182.50     22.12 o 
  -4  -9  10      273.29      277.69     22.40 o 
  -3  -9  10      174.31      135.93     19.55 o 
  -2  -9  10      180.00      180.96     16.76 o 
  -1  -9  10      311.64      284.08     19.41 o 
   0  -9  10      177.77      187.34     24.31 o 
   1  -9  10      229.62      182.54     23.94 o 
   2  -9  10       87.53       94.32     22.19 o 
   3  -9  10       77.25       51.94     21.39 o 
   4  -9  10       93.10      121.93     36.54 o 
   5  -9  10       23.77       24.93     37.15 o 
   6  -9  10       38.76       52.70     38.71 o 
   7  -9  10       29.42       17.78     38.08 o 
 -11  -8  10       15.58       33.12     42.80 o 
 -10  -8  10      141.21      139.84     30.44 o 
  -9  -8  10      120.41      114.34     35.99 o 
  -8  -8  10       95.47      107.08     22.95 o 
  -7  -8  10      137.47      155.20     22.89 o 
  -6  -8  10       65.13       55.51     20.27 o 
  -5  -8  10      700.96      730.47     19.44 o 
  -4  -8  10      137.98      123.67     24.47 o 
  -3  -8  10      646.55      537.00     19.95 o 
  -2  -8  10      104.36      134.42     15.21 o 
  -1  -8  10      372.16      368.78     19.92 o 
   0  -8  10       78.31       79.47     17.78 o 
   1  -8  10      832.97      791.09     29.76 o 
   2  -8  10      142.52      173.55     23.15 o 
   3  -8  10       73.41       68.23     21.74 o 
   4  -8  10      149.89      159.69     33.99 o 
   5  -8  10       15.86       14.39     31.97 o 
   6  -8  10       37.37       29.27     38.60 o 
   7  -8  10      125.23      145.07     40.02 o 
 -11  -7  10        2.32       12.33     41.70 o 
 -10  -7  10       16.83       20.62     41.90 o 
  -9  -7  10       54.21       41.73     26.20 o 
  -8  -7  10       87.60       89.97     20.62 o 
  -7  -7  10      269.30      256.07     22.51 o 
  -6  -7  10      174.29      124.88     20.92 o 
  -5  -7  10      168.69      184.43     15.60 o 
  -4  -7  10       56.09       54.75     18.23 o 
  -3  -7  10      115.75      118.24     16.45 o 
  -2  -7  10       19.70       35.43     20.63 o 
  -1  -7  10       17.96       25.10     15.05 o 
   0  -7  10       39.89       53.71     16.58 o 
   1  -7  10       66.50       75.12     16.16 o 
   2  -7  10       42.88       57.42     20.60 o 
   3  -7  10      143.14      115.99     33.56 o 
   4  -7  10      259.78      160.32     39.18 o 
   5  -7  10       89.92       96.02     38.11 o 
   6  -7  10       70.23       89.21     40.74 o 
   7  -7  10        5.75        0.00     37.41 o 
   8  -7  10       15.77       27.65     40.60 o 
 -12  -6  10       22.69       28.32     41.81 o 
 -11  -6  10      112.00       84.17     43.14 o 
 -10  -6  10        1.80       13.67     38.05 o 
  -9  -6  10       81.38       74.21     22.43 o 
  -8  -6  10      233.78      195.82     22.85 o 
  -7  -6  10      222.47      258.07     22.37 o 
  -6  -6  10       81.11       87.01     20.28 o 
  -5  -6  10      227.62      236.77     15.44 o 
  -4  -6  10      126.13      121.98     18.72 o 
  -3  -6  10      743.24      696.80     22.84 o 
  -2  -6  10       28.90       16.76     20.91 o 
  -1  -6  10      167.81      153.87     17.50 o 
   0  -6  10      392.64      401.93     20.22 o 
   1  -6  10       84.73       79.78     16.98 o 
   2  -6  10       63.50       87.17     22.58 o 
   3  -6  10      796.97      730.89     40.86 o 
   4  -6  10       56.10       18.21     32.46 o 
   5  -6  10       13.06        5.70     32.00 o 
   6  -6  10        8.69       16.27     33.18 o 
   7  -6  10       41.34       67.38     40.68 o 
   8  -6  10        4.41       46.04     42.07 o 
 -12  -5  10       29.86        8.08     40.86 o 
 -11  -5  10       74.51      121.90     40.36 o 
 -10  -5  10      116.01      108.32     41.15 o 
  -9  -5  10       61.34       52.62     28.49 o 
  -8  -5  10      138.14      139.42     21.88 o 
  -7  -5  10       25.18       44.80     18.97 o 
  -6  -5  10      446.60      440.52     22.13 o 
  -5  -5  10      160.40      166.73     14.31 o 
  -4  -5  10      466.94      456.64     20.57 o 
  -3  -5  10      310.52      350.43     21.90 o 
  -2  -5  10      140.80      110.18     21.51 o 
  -1  -5  10      885.39      871.08     22.85 o 
   0  -5  10     1202.70     1431.69     26.94 o 
   1  -5  10      167.06      204.78     23.66 o 
   2  -5  10        8.76       21.06     21.80 o 
   3  -5  10       79.42       92.51     20.28 o 
   4  -5  10       14.84       21.93     15.71 o 
   5  -5  10      237.80      195.13     38.39 o 
   6  -5  10       82.18       65.67     36.22 o 
   7  -5  10       46.38       29.30     35.47 o 
   8  -5  10       15.71        1.71     35.47 o 
 -12  -4  10       82.38      113.85     30.95 o 
 -11  -4  10       30.30       53.71     39.67 o 
 -10  -4  10       85.59       86.17     38.37 o 
  -9  -4  10       46.96       39.02     28.17 o 
  -8  -4  10       89.66       90.24     27.13 o 
  -7  -4  10       15.86       12.65     18.37 o 
  -6  -4  10      395.94      396.62     21.14 o 
  -5  -4  10     1006.12      904.93     29.41 o 
  -4  -4  10      232.14      221.94     17.29 o 
  -3  -4  10      222.66      229.81     20.04 o 
  -2  -4  10      681.82      758.13     37.64 o 
  -1  -4  10      108.58      117.85     15.74 o 
   0  -4  10      417.90      432.57     23.52 o 
   1  -4  10      216.85      228.71     22.16 o 
   2  -4  10       10.26       21.40     20.40 o 
   3  -4  10      110.30       99.35     23.54 o 
   4  -4  10       51.06       32.70     15.80 o 
   5  -4  10      533.44      471.15     28.82 o 
   6  -4  10      110.55      108.48     26.26 o 
   7  -4  10      108.38      105.37     26.65 o 
   8  -4  10        9.06       29.44     26.13 o 
   9  -4  10       34.27       26.34     28.78 o 
 -12  -3  10       29.67       25.05     28.62 o 
 -11  -3  10       63.70       91.74     29.74 o 
 -10  -3  10        1.85       51.09     27.48 o 
  -9  -3  10       17.67       30.74     26.08 o 
  -8  -3  10      142.90      182.31     29.22 o 
  -7  -3  10      366.66      363.29     20.98 o 
  -6  -3  10        9.35        9.39     16.42 o 
  -5  -3  10      942.02      884.38     23.06 o 
  -4  -3  10      460.27      427.07     18.74 o 
  -3  -3  10      159.22      159.28     20.78 o 
  -2  -3  10       99.30      125.82     28.09 o 
  -1  -3  10       43.46       16.56     14.85 o 
   0  -3  10      300.16      261.32     21.28 o 
   1  -3  10      425.90      353.25     23.95 o 
   2  -3  10      231.94      181.48     21.56 o 
   3  -3  10      345.86      360.78     24.71 o 
   4  -3  10      147.15      137.32     16.09 o 
   5  -3  10      202.07      242.41     36.40 o 
   6  -3  10      241.06      266.09     25.84 o 
   7  -3  10       17.95       13.63     23.75 o 
   8  -3  10        1.15        2.36     24.61 o 
   9  -3  10        2.51        0.00     28.21 o 
 -13  -2  10        1.35        7.60     29.99 o 
 -12  -2  10       52.26       56.10     29.58 o 
 -11  -2  10       15.28       32.85     28.37 o 
 -10  -2  10      102.96       82.25     24.92 o 
  -9  -2  10      124.69      100.72     22.49 o 
  -8  -2  10      222.53      251.58     21.35 o 
  -7  -2  10      202.04      192.46     26.41 o 
  -6  -2  10      656.02      650.79     22.09 o 
  -5  -2  10       67.18       78.79     17.99 o 
  -4  -2  10       94.95       84.61     21.37 o 
  -3  -2  10       81.84       82.03     20.09 o 
  -2  -2  10      214.05      228.49     20.09 o 
  -1  -2  10       98.42       92.06     19.16 o 
   0  -2  10      364.46      423.33     23.22 o 
   1  -2  10       25.71       18.74     18.01 o 
   2  -2  10      109.54       87.73     11.68 o 
   3  -2  10      221.63      224.33     19.62 o 
   4  -2  10       47.34       40.69     12.63 o 
   5  -2  10      292.85      351.67     28.75 o 
   6  -2  10      154.24      140.51     29.52 o 
   7  -2  10       43.07       52.20     25.32 o 
   8  -2  10       32.45       50.67     26.85 o 
   9  -2  10       17.97       28.20     27.24 o 
 -13  -1  10       34.21       45.98     29.15 o 
 -12  -1  10       17.75       13.87     27.83 o 
 -11  -1  10      154.70      151.72     28.56 o 
 -10  -1  10       77.91       77.27     27.59 o 
  -9  -1  10       53.61       91.70     22.44 o 
  -8  -1  10       22.38       50.96     21.07 o 
  -7  -1  10      325.75      328.30     25.74 o 
  -6  -1  10       89.39       86.11     30.72 o 
  -5  -1  10      892.64      857.41     24.98 o 
  -4  -1  10      512.24      494.24     24.03 o 
  -3  -1  10       69.16       80.21     17.69 o 
  -2  -1  10        1.88       23.25     15.29 o 
  -1  -1  10      143.25      142.95     25.54 o 
   0  -1  10      214.55      215.61     20.91 o 
   1  -1  10       80.46       79.09     10.81 o 
   2  -1  10      175.60      175.34     13.48 o 
   3  -1  10      604.93      625.02     18.56 o 
   4  -1  10        9.03       21.51     15.38 o 
   5  -1  10     1923.17     1878.08     39.23 o 
   6  -1  10      383.26      348.93     21.16 o 
   7  -1  10       64.47       55.65     19.13 o 
   8  -1  10       28.44       34.67     24.24 o 
   9  -1  10        2.25        9.41     42.36 o 
 -13   0  10        4.52       15.69     31.90 o 
 -12   0  10       37.34       35.24     27.31 o 
 -11   0  10        4.49        9.03     25.37 o 
 -10   0  10        2.67       13.63     26.39 o 
  -9   0  10      633.70      702.98     27.39 o 
  -8   0  10       19.16       38.25     23.71 o 
  -7   0  10      731.79      705.68     29.09 o 
  -6   0  10       16.46        0.46     36.11 o 
  -5   0  10      237.22      413.25     40.51 o 
  -4   0  10        5.15       53.77     28.61 o 
  -3   0  10      400.80      431.14     19.83 o 
  -2   0  10        1.86        0.00     12.09 o 
  -1   0  10     1099.07     1154.06     19.32 o 
   0   0  10       75.27       49.95     26.47 o 
   1   0  10      197.26      213.27     20.08 o 
   2   0  10        6.02       18.05     12.32 o 
   3   0  10      115.36      111.41     15.03 o 
   4   0  10     1300.79     1341.46     25.43 o 
   5   0  10       30.85       53.63     17.52 o 
   6   0  10      145.24      174.09     19.42 o 
   7   0  10       19.60       15.08     18.19 o 
   8   0  10       24.71       26.41     19.37 o 
   9   0  10       13.58       10.63     26.42 o 
 -13   1  10       34.32       36.05     49.57 o 
 -12   1  10       17.76       19.10     28.64 o 
 -11   1  10      155.21      180.82     27.71 o 
 -10   1  10       77.81       93.93     37.67 o 
  -9   1  10       53.58      105.03     27.94 o 
  -8   1  10       22.39       68.11     23.01 o 
  -7   1  10      326.40      331.42     27.50 o 
  -6   1  10       89.52      113.65     32.52 o 
  -5   1  10      892.49      889.79     41.70 o 
  -4   1  10      511.68      556.95     39.90 o 
  -3   1  10       69.19       72.74     25.51 o 
  -2   1  10        1.88        4.81      9.07 o 
  -1   1  10      143.33      117.66      8.99 o 
   1   1  10       80.31       44.62     23.16 o 
   2   1  10      175.65      171.49     19.71 o 
   3   1  10      604.82      637.05     31.40 o 
   4   1  10        9.14        8.11     15.63 o 
   5   1  10     1923.08     1818.74     29.81 o 
   6   1  10      382.94      381.03     20.81 o 
   7   1  10       64.33       46.35     18.74 o 
   8   1  10       28.42       65.06     26.14 o 
   9   1  10        2.25        0.00     27.05 o 
 -13   2  10        1.38       35.90     44.85 o 
 -12   2  10       52.10       67.53     30.55 o 
 -11   2  10       15.37        4.17     35.41 o 
 -10   2  10      102.86       90.63     34.66 o 
  -9   2  10      124.47       90.47     26.53 o 
  -8   2  10      222.86      271.44     25.35 o 
  -7   2  10      202.38      188.31     26.32 o 
  -6   2  10      656.62      647.58     41.75 o 
  -5   2  10       66.99      101.17     35.96 o 
  -4   2  10       95.17       77.14     19.89 o 
  -2   2  10      213.95      235.87     31.13 o 
  -1   2  10       98.47       87.65     23.05 o 
   1   2  10       25.74       32.49     24.47 o 
   2   2  10      109.81       81.68     18.74 o 
   3   2  10      222.27      203.71     20.58 o 
   4   2  10       47.48       32.61     15.80 o 
   5   2  10      292.26      358.49     19.81 o 
   6   2  10      154.35      145.24     18.54 o 
   7   2  10       43.25       62.14     25.40 o 
   8   2  10       32.27       43.48     26.76 o 
   9   2  10       18.05       23.74     28.63 o 
 -12   3  10       29.71       37.24     28.08 o 
 -11   3  10       63.62       77.02     39.61 o 
 -10   3  10        1.85       31.01     36.95 o 
  -9   3  10       17.65       13.86     24.01 o 
  -8   3  10      143.10      155.83     36.32 o 
  -7   3  10      366.34      407.05     27.16 o 
  -5   3  10      941.97      890.50     27.13 o 
  -4   3  10      459.83      442.42     42.39 o 
   1   3  10      425.51      364.98     32.17 o 
   2   3  10      231.69      189.19     33.27 o 
   3   3  10      345.92      338.27     21.62 o 
   4   3  10      146.76      152.42     30.08 o 
   5   3  10      201.58      251.55     18.57 o 
   6   3  10      241.21      236.76     27.22 o 
   7   3  10       17.88       23.50     24.39 o 
   8   3  10        1.18       11.33     26.46 o 
   9   3  10        2.50        0.00     28.43 o 
 -12   4  10       82.46       32.46     44.13 o 
 -11   4  10       30.19        0.00     43.52 o 
 -10   4  10       85.69      101.66     37.90 o 
  -9   4  10       46.84       42.30     26.31 o 
  -8   4  10       89.67       84.87     24.96 o 
  -7   4  10       15.94       17.85     22.65 o 
  -6   4  10      396.12      409.08     39.84 o 
  -5   4  10     1005.86      901.83     26.58 o 
  -4   4  10      232.20      213.83     22.06 o 
  -3   4  10      222.29      187.08     18.01 o 
   0   4  10      416.79      401.58     34.46 o 
   1   4  10      216.34      210.48     32.14 o 
   2   4  10       10.31       12.22     30.35 o 
   3   4  10      110.37      113.07     31.68 o 
   4   4  10       51.03       46.15     34.14 o 
   5   4  10      533.73      471.17     36.54 o 
   6   4  10      110.60      145.82     24.38 o 
   7   4  10      108.30      109.44     26.05 o 
   8   4  10        9.15        9.54     27.01 o 
   9   4  10       34.22       53.02     28.22 o 
 -12   5  10       29.94       27.36     44.42 o 
 -11   5  10       74.40       63.64     42.51 o 
 -10   5  10      115.89       60.26     35.82 o 
  -9   5  10       61.52       48.30     26.42 o 
  -8   5  10      137.60      144.11     24.95 o 
  -7   5  10       25.46       28.19     22.57 o 
  -6   5  10      447.09      426.48     39.81 o 
  -5   5  10      160.78      178.54     32.81 o 
  -4   5  10      466.29      462.47     54.04 o 
  -3   5  10      310.77      299.22     19.20 o 
   0   5  10     1203.76     1415.30     48.70 o 
   1   5  10      167.08      195.01     34.51 o 
   2   5  10        8.73       12.19     28.29 o 
   3   5  10       79.37       90.95     29.27 o 
   4   5  10       14.94       15.43     34.66 o 
   5   5  10      237.54      215.31     38.60 o 
   6   5  10       82.22       67.17     24.51 o 
   7   5  10       46.32       36.27     25.47 o 
   8   5  10       15.65        0.00     26.29 o 
 -11   6  10      112.09       72.79     44.50 o 
 -10   6  10        1.77       21.40     38.39 o 
  -9   6  10       81.13       61.20     26.70 o 
  -8   6  10      233.93      211.95     25.82 o 
  -7   6  10      222.22      254.27     25.09 o 
  -6   6  10       80.97       68.94     35.30 o 
  -5   6  10      227.86      254.46     35.18 o 
  -4   6  10      126.18      119.22     23.16 o 
  -3   6  10      742.98      646.71     23.11 o 
   1   6  10       84.88       82.12     33.21 o 
   2   6  10       63.80       77.95     28.93 o 
   3   6  10      796.92      760.25     41.35 o 
   4   6  10       55.95       46.15     33.70 o 
   5   6  10       13.05        4.78     33.94 o 
   6   6  10        8.72        9.06     32.31 o 
   7   6  10       41.33       81.50     26.50 o 
   8   6  10        4.42       21.30     26.47 o 
 -11   7  10        2.33        9.67     38.92 o 
 -10   7  10       16.76        5.07     40.80 o 
  -9   7  10       54.08       44.89     25.71 o 
  -8   7  10       88.04       70.56     24.12 o 
  -7   7  10      268.96      259.26     24.58 o 
  -6   7  10      174.18      179.09     35.12 o 
  -5   7  10      168.73      173.67     33.91 o 
  -4   7  10       56.08       85.22     23.74 o 
  -3   7  10      115.79       95.41     18.10 o 
   2   7  10       42.94       32.14     30.46 o 
   3   7  10      143.38      116.69     33.99 o 
   4   7  10      259.27      245.86     36.22 o 
   5   7  10       90.06       77.17     34.63 o 
   6   7  10       70.22       93.03     34.51 o 
   7   7  10        5.75       26.22     25.21 o 
   8   7  10       15.80       32.77     28.07 o 
 -11   8  10       15.57       21.40     44.88 o 
 -10   8  10      141.57      145.50     42.94 o 
  -9   8  10      120.50      100.72     24.24 o 
  -8   8  10       95.37      113.71     22.78 o 
  -7   8  10      137.50      153.17     33.73 o 
  -5   8  10      700.49      724.05     40.42 o 
  -4   8  10      138.21      105.98     31.33 o 
   4   8  10      149.62      141.97     33.65 o 
   5   8  10       15.88       19.75     32.17 o 
   6   8  10       37.31       61.56     35.99 o 
   7   8  10      125.24      137.28     37.70 o 
 -11   9  10       48.75       74.81     30.44 o 
 -10   9  10       29.33       40.25     36.25 o 
  -8   9  10       31.16       51.92     34.25 o 
  -7   9  10       39.60       36.60     30.61 o 
  -6   9  10      146.89      133.05     34.14 o 
  -5   9  10      170.58      208.62     35.06 o 
  -4   9  10      273.43      314.74     33.01 o 
   6   9  10       38.84       72.50     36.43 o 
   7   9  10       29.42       43.61     37.87 o 
  -6  10  10        5.63        0.00     30.92 o 
  -5  10  10      253.12      287.96     35.70 o 
  -4  10  10        5.31        2.00     28.23 o 
  -2 -15  11        2.70       11.02     29.93 o 
  -5 -14  11       10.50        8.29     32.32 o 
  -4 -14  11       11.26       25.21     23.52 o 
  -3 -14  11       15.12       40.56     23.47 o 
  -2 -14  11      117.36      105.18     30.98 o 
  -1 -14  11        8.50       11.32     28.09 o 
   0 -14  11        2.26        4.07     26.57 o 
   1 -14  11        5.99        4.30     26.42 o 
  -7 -13  11       10.10       10.80     45.63 o 
  -6 -13  11        9.01       15.81     24.14 o 
  -5 -13  11       15.23       26.56     23.19 o 
  -4 -13  11       31.26       34.41     19.44 o 
  -3 -13  11       25.74       10.31     21.18 o 
  -2 -13  11       29.98       30.11     22.00 o 
  -1 -13  11       78.82       85.13     21.72 o 
   0 -13  11        9.12       19.61     25.00 o 
   1 -13  11       59.40       92.88     27.70 o 
   2 -13  11       24.63       16.79     25.82 o 
   3 -13  11       26.14       48.44     44.19 o 
  -8 -12  11       66.69       60.18     31.45 o 
  -7 -12  11       37.75       38.04     24.84 o 
  -6 -12  11        1.46       14.57     26.94 o 
  -5 -12  11       56.56       64.60     21.87 o 
  -4 -12  11       54.55       38.38     21.69 o 
  -3 -12  11        7.78        1.77     26.42 o 
  -2 -12  11       42.60       37.90     17.28 o 
  -1 -12  11       28.88       36.98     17.27 o 
   0 -12  11       29.68       39.59     19.34 o 
   1 -12  11       47.19       29.38     25.64 o 
   2 -12  11       11.33       21.34     25.59 o 
   3 -12  11        5.56       32.26     36.60 o 
   4 -12  11       35.70       71.66     37.90 o 
  -9 -11  11      106.65      143.63     31.25 o 
  -8 -11  11       44.70       34.10     29.55 o 
  -7 -11  11       26.45       26.38     23.59 o 
  -6 -11  11       17.12       19.18     22.57 o 
  -5 -11  11      237.70      218.02     24.39 o 
  -4 -11  11       35.24       29.74     21.97 o 
  -3 -11  11       70.81       52.33     16.17 o 
  -2 -11  11      164.12      151.78     17.61 o 
  -1 -11  11       38.14       41.53     16.41 o 
   0 -11  11      135.42      146.30     20.31 o 
   1 -11  11       40.53       43.64     24.44 o 
   2 -11  11       10.21       16.93     23.96 o 
   3 -11  11        8.02        2.06     33.21 o 
   4 -11  11        2.54        3.88     37.76 o 
   5 -11  11       95.64      114.11     40.39 o 
 -10 -10  11       89.03      104.40     34.05 o 
  -9 -10  11       73.49       46.30     30.18 o 
  -8 -10  11       77.34       65.21     24.57 o 
  -7 -10  11       79.07       48.83     22.57 o 
  -6 -10  11       52.80       32.20     21.88 o 
  -5 -10  11       32.83       45.18     20.37 o 
  -4 -10  11        1.08        2.23     20.72 o 
  -3 -10  11      274.82      239.35     18.05 o 
  -2 -10  11       10.02       12.29     16.20 o 
  -1 -10  11       18.10       38.00     16.40 o 
   0 -10  11      214.09      204.88     21.37 o 
   1 -10  11       26.46       33.49     22.29 o 
   2 -10  11      178.77      160.90     25.07 o 
   3 -10  11        4.03       50.03     34.17 o 
   4 -10  11       10.75       14.91     36.11 o 
   5 -10  11       38.34       56.14     36.86 o 
 -10  -9  11       88.44       59.89     32.06 o 
  -9  -9  11       10.16       15.12     29.16 o 
  -8  -9  11       23.47       52.73     23.01 o 
  -7  -9  11       82.36       83.99     21.88 o 
  -6  -9  11       83.25       65.69     21.43 o 
  -5  -9  11      138.22      122.94     21.46 o 
  -4  -9  11      376.75      374.75     23.15 o 
  -3  -9  11      212.01      190.06     15.60 o 
  -2  -9  11      100.98      121.98     16.81 o 
  -1  -9  11      194.07      185.46     18.84 o 
   0  -9  11      367.13      369.05     21.49 o 
   1  -9  11      103.68      102.42     19.13 o 
   2  -9  11        9.65       26.93     22.16 o 
   3  -9  11       13.33       26.30     22.76 o 
   4  -9  11       69.68       62.02     33.53 o 
   5  -9  11      120.01      112.23     37.47 o 
   6  -9  11       16.81       32.23     45.03 o 
 -11  -8  11       29.63       39.61     43.90 o 
 -10  -8  11       80.15       82.70     28.99 o 
  -9  -8  11       47.95       21.07     24.38 o 
  -8  -8  11       43.47       19.97     21.18 o 
  -7  -8  11      185.02      153.01     22.21 o 
  -6  -8  11       60.04       33.38     19.75 o 
  -5  -8  11      546.41      465.02     25.35 o 
  -4  -8  11       25.19       23.85     19.73 o 
  -3  -8  11      139.10      140.79     14.72 o 
  -2  -8  11      106.76      121.01     19.07 o 
  -1  -8  11       51.22       40.61     17.07 o 
   0  -8  11       14.66       16.51     17.85 o 
   1  -8  11      113.96      112.60     18.05 o 
   2  -8  11      241.07      270.01     21.13 o 
   3  -8  11       25.99       21.67     21.84 o 
   4  -8  11        0.35       14.77     37.35 o 
   5  -8  11        6.51       33.79     40.10 o 
   6  -8  11       82.77       74.82     42.33 o 
   7  -8  11       50.53       67.87     46.01 o 
 -11  -7  11        3.41        5.24     42.91 o 
 -10  -7  11       28.91       25.51     40.45 o 
  -9  -7  11       50.76       59.02     22.96 o 
  -8  -7  11      119.45      120.68     22.88 o 
  -7  -7  11        8.20       11.88     20.71 o 
  -6  -7  11       44.52       10.62     19.51 o 
  -5  -7  11      467.86      511.12     24.63 o 
  -4  -7  11      343.42      303.38     21.58 o 
  -3  -7  11      683.87      685.83     17.99 o 
  -2  -7  11      146.60      133.13     18.11 o 
  -1  -7  11       46.45       48.68     16.46 o 
   0  -7  11      148.06      147.94     19.60 o 
   1  -7  11      205.77      173.09     18.75 o 
   2  -7  11      187.02      200.00     20.52 o 
   3  -7  11       83.32       95.01     18.46 o 
   4  -7  11       47.67       31.85     33.01 o 
   5  -7  11        6.28       21.37     36.98 o 
   6  -7  11       17.07       20.24     34.86 o 
   7  -7  11       28.84       94.63     42.45 o 
 -11  -6  11        1.65        0.00     42.68 o 
 -10  -6  11        8.08       31.42     42.68 o 
  -9  -6  11       22.47       12.80     21.27 o 
  -8  -6  11       20.20       22.99     20.83 o 
  -7  -6  11      544.38      484.50     24.23 o 
  -6  -6  11       83.18       21.63     20.22 o 
  -5  -6  11       72.41       94.65     19.72 o 
  -4  -6  11      660.68      648.01     24.46 o 
  -3  -6  11       38.86       63.97     15.12 o 
  -2  -6  11      135.37      134.94     18.39 o 
  -1  -6  11       15.18       13.00     17.04 o 
   0  -6  11      154.70      145.71     16.99 o 
   1  -6  11      173.04      139.12     17.27 o 
   2  -6  11      396.54      405.01     28.12 o 
   3  -6  11       17.62       19.94     22.18 o 
   4  -6  11       23.40       13.53     23.18 o 
   5  -6  11      198.31      199.06     28.65 o 
   6  -6  11       10.33       22.92     26.95 o 
   7  -6  11       32.10       30.16     27.95 o 
 -12  -5  11       14.35       27.39     43.14 o 
 -11  -5  11       57.55       62.34     43.49 o 
 -10  -5  11       46.63       56.55     39.87 o 
  -9  -5  11       19.57       19.80     26.24 o 
  -8  -5  11      285.73      252.76     22.48 o 
  -7  -5  11      248.91      251.40     24.25 o 
  -6  -5  11      298.24      310.94     21.42 o 
  -5  -5  11     1097.54     1046.73     40.13 o 
  -4  -5  11      128.61      134.25     18.04 o 
  -3  -5  11      587.52      539.87     18.24 o 
  -2  -5  11      233.12      192.53     17.63 o 
  -1  -5  11      482.51      477.81     21.00 o 
   0  -5  11       90.39       81.41     18.28 o 
   1  -5  11      307.06      272.31     20.22 o 
   2  -5  11      318.98      343.74     20.27 o 
   3  -5  11      326.19      271.24     38.52 o 
   4  -5  11       62.39       85.29     23.23 o 
   5  -5  11        1.52        0.00     24.84 o 
   6  -5  11      113.56      103.42     28.40 o 
   7  -5  11       49.87       60.08     28.21 o 
   8  -5  11       38.91       59.59     28.60 o 
 -12  -4  11       60.72       23.08     42.94 o 
 -11  -4  11       54.68       50.09     40.80 o 
 -10  -4  11      101.70      116.50     30.28 o 
  -9  -4  11        6.10        0.00     25.64 o 
  -8  -4  11       57.57       68.14     25.06 o 
  -7  -4  11      579.89      539.54     24.99 o 
  -6  -4  11      440.96      437.12     22.98 o 
  -5  -4  11      973.28     1047.69     27.95 o 
  -4  -4  11      313.59      307.74     19.60 o 
  -3  -4  11      552.89      567.28     19.66 o 
  -2  -4  11      275.02      297.57     23.26 o 
  -1  -4  11      221.51      205.68     18.25 o 
   0  -4  11      203.36      224.67     19.32 o 
   1  -4  11       39.13       42.68     16.42 o 
   2  -4  11       25.87       73.52     22.98 o 
   3  -4  11      503.95      490.75     28.55 o 
   4  -4  11      218.27      216.30     40.15 o 
   5  -4  11      350.33      350.21     44.06 o 
   6  -4  11       46.52       30.74     25.28 o 
   7  -4  11       15.92       22.41     26.70 o 
   8  -4  11       30.94       54.99     28.15 o 
 -12  -3  11       14.83       22.32     28.24 o 
 -11  -3  11       27.76       41.58     30.41 o 
 -10  -3  11      146.19      119.00     29.27 o 
  -9  -3  11       99.32       74.83     28.68 o 
  -8  -3  11      294.65      263.61     27.32 o 
  -7  -3  11       26.10       21.15     19.37 o 
  -6  -3  11      362.02      353.74     21.46 o 
  -5  -3  11      202.51      316.56     29.46 o 
  -4  -3  11       34.80       24.65     25.34 o 
  -3  -3  11       99.12      145.01     15.99 o 
  -2  -3  11      440.48      443.32     17.40 o 
  -1  -3  11      533.80      446.18     20.53 o 
   0  -3  11      123.19      140.50     18.11 o 
   1  -3  11      470.77      498.32     20.47 o 
   2  -3  11       14.23        5.15     21.31 o 
   3  -3  11        5.59        6.63     22.66 o 
   4  -3  11       36.50       20.83     22.53 o 
   5  -3  11       43.02       49.15     23.21 o 
   6  -3  11       53.16       29.08     23.95 o 
   7  -3  11       25.57       20.53     24.76 o 
   8  -3  11        3.78       22.22     26.11 o 
 -12  -2  11       28.26       25.91     29.24 o 
 -11  -2  11        5.83        9.68     29.01 o 
 -10  -2  11      124.47       90.91     24.02 o 
  -9  -2  11      183.41      170.51     23.19 o 
  -8  -2  11      304.86      316.91     29.21 o 
  -7  -2  11      548.41      511.03     31.37 o 
  -6  -2  11       62.47       56.45     17.37 o 
  -5  -2  11      353.55      461.09     23.38 o 
  -4  -2  11      369.05      331.33     16.64 o 
  -3  -2  11       70.36      109.27     16.27 o 
  -2  -2  11      108.00      120.20     15.42 o 
  -1  -2  11      403.75      428.16     31.36 o 
   0  -2  11      122.26      132.80     21.26 o 
   1  -2  11      135.85      140.16     34.69 o 
   2  -2  11       39.31       27.54     22.35 o 
   3  -2  11      502.77      454.24     27.08 o 
   4  -2  11      310.19      277.11     26.74 o 
   5  -2  11      117.13      125.80     25.07 o 
   6  -2  11       35.80       19.42     24.82 o 
   7  -2  11        8.91       31.93     25.32 o 
   8  -2  11       50.02       66.53     27.86 o 
 -12  -1  11       55.16       80.93     34.28 o 
 -11  -1  11       94.34       82.92     29.85 o 
 -10  -1  11       12.63       20.93     23.90 o 
  -9  -1  11       48.22       31.26     21.03 o 
  -8  -1  11      257.51      266.59     22.12 o 
  -7  -1  11      257.28      217.89     37.58 o 
  -6  -1  11       29.95       12.54     34.75 o 
  -5  -1  11      452.22      465.49     33.75 o 
  -4  -1  11      698.34      656.24     18.88 o 
  -3  -1  11      111.57      138.91     15.89 o 
  -2  -1  11       19.54       11.42     13.98 o 
  -1  -1  11        7.38        7.44     28.64 o 
   0  -1  11       99.76       86.35     19.63 o 
   1  -1  11      548.95      589.51     27.17 o 
   2  -1  11      288.43      270.70     23.76 o 
   3  -1  11      763.58      869.22     40.49 o 
   4  -1  11      267.33      291.74     26.17 o 
   5  -1  11       70.51       85.88     23.27 o 
   6  -1  11       91.74       71.92     24.85 o 
   7  -1  11        0.41        4.50     23.06 o 
   8  -1  11        0.88       18.26     25.58 o 
 -12   0  11        0.05       26.30     30.53 o 
 -11   0  11      118.49       96.49     29.49 o 
 -10   0  11       29.84       51.74     22.65 o 
  -9   0  11        1.83       14.82     25.91 o 
  -8   0  11      465.63      441.50     29.93 o 
  -7   0  11        6.63       13.20     24.70 o 
  -6   0  11      335.79      338.66     41.84 o 
  -5   0  11      218.89      477.99     42.59 o 
  -4   0  11      323.85      405.11     36.19 o 
  -3   0  11        7.13       15.70     12.62 o 
  -2   0  11       73.42       78.45     12.55 o 
  -1   0  11        1.63       14.31     11.38 o 
   0   0  11       11.10       18.24     29.13 o 
   1   0  11       95.81       89.77     24.60 o 
   2   0  11      124.53      118.07     14.25 o 
   3   0  11     2493.39     2337.67     30.23 o 
   4   0  11     2056.11     2206.09     42.77 o 
   5   0  11      336.40      265.04     25.51 o 
   6   0  11      363.76      309.83     27.15 o 
   7   0  11        2.76       18.44     30.49 o 
   8   0  11        7.11       15.95     43.46 o 
 -12   1  11       55.24       70.41     30.79 o 
 -11   1  11       94.21      106.97     29.02 o 
 -10   1  11       12.67       36.93     27.61 o 
  -9   1  11       48.23       53.29     24.44 o 
  -8   1  11      257.49      265.07     28.79 o 
  -7   1  11      257.20      282.66     26.53 o 
  -6   1  11       30.10        6.17     35.33 o 
  -5   1  11      452.09      473.97     39.84 o 
  -4   1  11      698.59      740.67     42.39 o 
  -3   1  11      111.49      132.99     27.91 o 
  -2   1  11       19.44       18.06     12.70 o 
  -1   1  11        7.37        9.35     28.96 o 
   0   1  11       99.77       84.00     29.62 o 
   1   1  11      549.09      602.76     40.28 o 
   2   1  11      288.52      293.71     23.54 o 
   3   1  11      764.26      784.07     21.69 o 
   4   1  11      267.13      269.87     18.47 o 
   5   1  11       70.38       82.34     18.25 o 
   6   1  11       91.92       82.61     19.18 o 
   7   1  11        0.39       14.80     38.89 o 
   8   1  11        0.87        0.00     42.74 o 
 -12   2  11       28.28       48.82     28.17 o 
 -11   2  11        5.73       13.35     38.19 o 
 -10   2  11      124.43       89.16     28.00 o 
  -9   2  11      183.61      179.98     27.28 o 
  -8   2  11      304.65      305.74     27.21 o 
  -7   2  11      548.06      498.59     28.29 o 
  -6   2  11       62.13       30.66     37.87 o 
  -5   2  11      353.68      429.03     38.89 o 
  -2   2  11      108.14       98.80     26.18 o 
  -1   2  11      403.89      443.94     34.28 o 
   0   2  11      122.06      120.63     26.70 o 
   1   2  11      135.91      161.92     31.47 o 
   2   2  11       39.22       33.67     27.02 o 
   3   2  11      503.37      471.46     26.30 o 
   4   2  11      309.77      276.18     19.09 o 
   5   2  11      117.65      129.20     18.40 o 
   6   2  11       35.78       37.89     24.59 o 
   7   2  11        9.00       21.98     25.04 o 
   8   2  11       49.92       73.10     28.70 o 
 -12   3  11       14.88        3.24     47.69 o 
 -11   3  11       27.68       33.07     38.13 o 
 -10   3  11      146.25      124.68     28.00 o 
  -9   3  11       99.16       96.92     27.88 o 
  -8   3  11      294.39      272.26     28.16 o 
  -7   3  11       26.11       20.67     23.48 o 
  -6   3  11      362.06      370.08     42.94 o 
  -5   3  11      202.50      336.40     39.55 o 
  -4   3  11       34.81       52.04     17.55 o 
  -2   3  11      440.57      431.81     36.77 o 
  -1   3  11      534.12      447.18     33.76 o 
   0   3  11      123.18      132.99     32.34 o 
   1   3  11      469.76      439.34     33.96 o 
   2   3  11       14.21       41.52     30.90 o 
   3   3  11        5.65        0.00     30.63 o 
   4   3  11       36.41       38.50     16.15 o 
   5   3  11       43.21       25.96     23.13 o 
   6   3  11       53.13       40.34     23.84 o 
   7   3  11       25.62       36.72     26.07 o 
   8   3  11        3.76       25.10     28.34 o 
 -12   4  11       60.56       67.55     41.84 o 
 -11   4  11       54.70       40.39     44.24 o 
 -10   4  11      101.53      151.12     27.89 o 
  -9   4  11        6.18       18.13     25.22 o 
  -8   4  11       57.55       65.97     23.68 o 
  -7   4  11      581.04      537.60     29.26 o 
  -6   4  11      440.84      521.19     42.04 o 
  -5   4  11      973.89      999.90     42.30 o 
  -4   4  11      313.41      331.71     51.15 o 
  -1   4  11      221.70      235.26     34.40 o 
   0   4  11      203.86      248.58     35.15 o 
   1   4  11       39.34       18.13     32.05 o 
   2   4  11       25.99       35.82     34.17 o 
   3   4  11      504.28      547.51     40.39 o 
   4   4  11      218.39      207.52     39.44 o 
   5   4  11      349.93      413.46     26.93 o 
   6   4  11       46.49       30.84     25.83 o 
   7   4  11       15.85       28.28     27.04 o 
   8   4  11       30.91       38.08     27.82 o 
 -12   5  11       14.37       27.39     48.56 o 
 -11   5  11       57.56       53.65     42.51 o 
 -10   5  11       46.67       70.62     39.90 o 
  -9   5  11       19.53       36.09     25.55 o 
  -8   5  11      286.11      272.86     27.61 o 
  -7   5  11      249.06      220.93     25.28 o 
  -6   5  11      298.15      292.94     41.17 o 
  -5   5  11     1096.27     1041.51     28.80 o 
  -4   5  11      128.40      158.98     28.33 o 
   0   5  11       90.31       65.24     26.84 o 
   1   5  11      306.89      290.10     38.54 o 
   2   5  11      319.33      321.92     39.44 o 
   3   5  11      326.67      257.35     39.87 o 
   4   5  11       62.35       85.62     36.43 o 
   5   5  11        1.53       21.43     37.00 o 
   6   5  11      113.64      102.52     28.01 o 
   7   5  11       49.78       72.25     27.92 o 
   8   5  11       38.94       53.25     29.30 o 
 -11   6  11        1.63        0.00     43.37 o 
 -10   6  11        8.07       33.88     40.71 o 
  -9   6  11       22.46       18.91     25.31 o 
  -8   6  11       20.26       29.14     23.76 o 
  -7   6  11      544.71      433.84     28.02 o 
  -6   6  11       82.78       59.88     35.64 o 
  -5   6  11       72.29       97.25     22.59 o 
  -4   6  11      661.17      656.93     29.40 o 
   1   6  11      172.82      147.58     34.80 o 
   2   6  11      396.78      372.86     38.19 o 
   3   6  11       17.63       24.53     35.88 o 
   4   6  11       23.42       50.79     34.57 o 
   5   6  11      198.37      224.98     39.81 o 
   6   6  11       10.36       43.28     39.49 o 
   7   6  11       32.12       48.77     26.68 o 
 -11   7  11        3.39        5.24     39.49 o 
 -10   7  11       28.96        0.00     36.51 o 
  -9   7  11       50.73       55.06     26.60 o 
  -8   7  11      119.43      121.20     25.37 o 
  -7   7  11        8.22        0.00     23.07 o 
  -6   7  11       44.54        3.62     35.04 o 
  -5   7  11      467.55      534.02     40.22 o 
  -4   7  11      343.84      336.46     35.76 o 
   2   7  11      186.91      164.55     34.43 o 
   3   7  11       83.36       88.31     36.45 o 
   4   7  11       47.54       48.27     34.28 o 
   5   7  11        6.25       13.46     36.25 o 
   6   7  11       17.08       20.33     35.44 o 
   7   7  11       28.90       72.64     28.84 o 
 -11   8  11       29.66       44.65     43.58 o 
 -10   8  11       80.22       94.68     42.77 o 
  -9   8  11       47.83       53.91     26.17 o 
  -8   8  11       43.60       36.91     24.29 o 
  -7   8  11      185.61      135.01     23.83 o 
  -6   8  11       59.97       43.60     22.25 o 
  -5   8  11      546.35      531.97     41.15 o 
  -4   8  11       25.10       54.87     32.17 o 
   4   8  11        0.34        4.95     32.57 o 
   5   8  11        6.44       21.37     35.70 o 
   6   8  11       83.00      112.64     38.05 o 
   7   8  11       50.57      100.18     29.43 o 
 -10   9  11       88.52       92.16     44.21 o 
  -9   9  11       10.23       16.21     38.22 o 
  -8   9  11       23.41       47.58     24.81 o 
  -7   9  11       82.32       94.42     23.89 o 
  -6   9  11       83.13       57.73     22.53 o 
  -5   9  11      138.66      129.63     33.67 o 
  -4   9  11      377.13      415.54     36.31 o 
   6   9  11       16.83       55.01     37.96 o 
 -10  10  11       89.02       74.59     45.11 o 
  -9  10  11       73.57       55.57     38.37 o 
  -6  10  11       52.81       40.13     34.95 o 
  -5  10  11       32.65       31.65     32.40 o 
  -4  10  11        1.08       17.98     30.14 o 
  -3 -14  12        4.66       29.49     23.92 o 
  -2 -14  12        4.93       30.24     29.05 o 
  -1 -14  12       27.97       31.69     30.67 o 
  -6 -13  12       20.48       15.27     24.80 o 
  -5 -13  12        7.43       22.91     23.16 o 
  -4 -13  12       71.66       57.15     24.03 o 
  -3 -13  12       31.05       24.50     20.36 o 
  -2 -13  12       86.17       89.04     29.32 o 
  -1 -13  12       19.08       60.95     21.79 o 
   0 -13  12        8.80        6.47     25.63 o 
   1 -13  12       30.04       51.77     26.66 o 
  -7 -12  12       12.47        0.00     29.20 o 
  -6 -12  12        8.59        8.82     24.25 o 
  -5 -12  12       16.96       15.07     23.36 o 
  -4 -12  12        5.68       12.83     28.36 o 
  -3 -12  12       21.70       35.88     19.98 o 
  -2 -12  12       36.96       38.75     18.40 o 
  -1 -12  12       20.14       49.98     18.36 o 
   0 -12  12       30.10       21.78     17.86 o 
   1 -12  12       47.23       52.97     21.11 o 
   2 -12  12       28.00       39.79     26.90 o 
   3 -12  12       63.57       87.24     41.00 o 
  -8 -11  12       10.23       13.05     25.54 o 
  -7 -11  12       72.36       38.46     24.36 o 
  -6 -11  12       34.68       17.97     22.75 o 
  -5 -11  12        5.28       18.33     21.75 o 
  -4 -11  12       43.16       24.67     22.38 o 
  -3 -11  12       76.22       64.20     18.92 o 
  -2 -11  12       17.20       11.14     17.21 o 
  -1 -11  12        2.45        7.14     16.83 o 
   0 -11  12       76.26       85.20     21.08 o 
   1 -11  12       28.14       35.06     20.46 o 
   2 -11  12        9.35       56.68     26.42 o 
   3 -11  12       51.01       55.68     39.26 o 
   4 -11  12       53.22       63.12     43.46 o 
  -9 -10  12       17.58       29.80     32.14 o 
  -8 -10  12       78.70       89.59     25.24 o 
  -7 -10  12        5.01        1.81     23.20 o 
  -6 -10  12       31.90       12.51     21.27 o 
  -5 -10  12       48.26       58.26     22.89 o 
  -4 -10  12       30.23       27.01     22.14 o 
  -3 -10  12       13.13       25.39     14.89 o 
  -2 -10  12      208.60      221.60     18.91 o 
  -1 -10  12       11.17       34.82     18.47 o 
   0 -10  12      112.67       95.67     20.82 o 
   1 -10  12       97.78       85.80     20.92 o 
   2 -10  12      161.59      154.68     22.19 o 
   3 -10  12       43.27       59.36     35.18 o 
   4 -10  12       15.51       16.45     38.94 o 
 -10  -9  12       23.86       18.54     31.44 o 
  -9  -9  12        8.63       13.84     24.46 o 
  -8  -9  12       89.26       93.37     23.58 o 
  -7  -9  12       20.06       40.40     22.59 o 
  -6  -9  12       23.28        2.81     21.68 o 
  -5  -9  12       53.32       58.62     21.88 o 
  -4  -9  12      138.45      106.31     16.75 o 
  -3  -9  12       90.16       80.79     15.12 o 
  -2  -9  12       36.21       49.45     16.50 o 
  -1  -9  12       60.27       62.26     18.60 o 
   0  -9  12       76.94      101.41     20.30 o 
   1  -9  12       12.42       28.42     18.89 o 
   2  -9  12       36.14       40.44     19.19 o 
   3  -9  12      125.82      157.93     29.33 o 
   4  -9  12       38.85       34.01     26.80 o 
   5  -9  12       29.57       37.24     39.78 o 
 -10  -8  12       20.17        0.00     30.03 o 
  -9  -8  12       63.15       41.02     24.62 o 
  -8  -8  12       37.16       15.64     22.58 o 
  -7  -8  12       73.81       78.83     21.99 o 
  -6  -8  12       46.08       42.91     21.99 o 
  -5  -8  12       32.27       29.47     20.64 o 
  -4  -8  12      166.89      152.83     16.74 o 
  -3  -8  12       91.79       79.75     14.74 o 
  -2  -8  12      176.23      217.25     22.81 o 
  -1  -8  12      127.72      113.03     18.79 o 
   0  -8  12      224.60      223.29     20.49 o 
   1  -8  12       28.57       46.66     19.33 o 
   2  -8  12      153.32      153.56     21.21 o 
   3  -8  12       41.84       43.17     26.07 o 
   4  -8  12       34.28       18.41     28.33 o 
   5  -8  12        3.66        2.98     28.74 o 
   6  -8  12       56.40       41.62     27.94 o 
 -10  -7  12        2.63        0.00     44.85 o 
  -9  -7  12       20.62        9.41     22.60 o 
  -8  -7  12        5.64        0.00     21.64 o 
  -7  -7  12       29.22       34.96     20.85 o 
  -6  -7  12      411.96      430.55     24.95 o 
  -5  -7  12      135.03      121.43     21.57 o 
  -4  -7  12       34.42       44.71     15.70 o 
  -3  -7  12      156.10      188.06     16.78 o 
  -2  -7  12      860.78      798.69     26.06 o 
  -1  -7  12      266.99      252.80     19.93 o 
   0  -7  12       45.65       49.28     18.05 o 
   1  -7  12      109.64       98.66     18.91 o 
   2  -7  12       44.16       55.37     18.70 o 
   3  -7  12        0.63       12.35     27.13 o 
   4  -7  12      108.32      111.88     27.33 o 
   5  -7  12       28.11       45.15     30.49 o 
   6  -7  12      106.86      112.59     32.26 o 
 -11  -6  12       33.50       67.67     45.63 o 
 -10  -6  12       74.33       77.52     31.90 o 
  -9  -6  12       52.37       39.73     22.92 o 
  -8  -6  12       24.37       18.94     21.61 o 
  -7  -6  12       25.60       11.27     20.81 o 
  -6  -6  12       28.45       35.70     20.44 o 
  -5  -6  12      413.39      373.75     23.13 o 
  -4  -6  12      167.21      137.58     16.48 o 
  -3  -6  12      104.74      145.16     16.89 o 
  -2  -6  12      187.93      191.53     19.23 o 
  -1  -6  12       26.98        3.01     18.75 o 
   0  -6  12       44.65       69.34     18.40 o 
   1  -6  12       13.10        4.02     17.98 o 
   2  -6  12       85.48       54.85     18.41 o 
   3  -6  12        5.26        6.48     18.91 o 
   4  -6  12      107.72       81.84     25.12 o 
   5  -6  12       12.94        0.89     27.27 o 
   6  -6  12       62.96       49.08     26.05 o 
 -11  -5  12       16.19       24.67     42.62 o 
 -10  -5  12       67.11       60.97     31.39 o 
  -9  -5  12      102.86       76.72     30.16 o 
  -8  -5  12       29.94       30.08     21.02 o 
  -7  -5  12      507.82      514.14     39.65 o 
  -6  -5  12      370.69      349.79     22.57 o 
  -5  -5  12      110.86      130.80     16.26 o 
  -4  -5  12        1.70       16.65     15.07 o 
  -3  -5  12      245.34      228.41     17.36 o 
  -2  -5  12      145.28      157.31     19.35 o 
  -1  -5  12      262.63      267.25     19.18 o 
   0  -5  12       65.45       59.40     18.49 o 
   1  -5  12      189.71      167.37     19.55 o 
   2  -5  12        6.85       28.09     18.36 o 
   3  -5  12        1.88       16.26     18.23 o 
   4  -5  12       37.78       40.22     24.04 o 
   5  -5  12        3.07       28.87     26.21 o 
   6  -5  12       25.81       35.32     26.11 o 
   7  -5  12       40.04       68.46     30.38 o 
 -11  -4  12       37.69       78.47     43.00 o 
 -10  -4  12       56.78       18.91     31.58 o 
  -9  -4  12       66.61       41.06     29.11 o 
  -8  -4  12       83.45       83.97     28.55 o 
  -7  -4  12      468.72      442.99     25.81 o 
  -6  -4  12      228.26      202.49     20.44 o 
  -5  -4  12      127.28      123.81     15.31 o 
  -4  -4  12        6.54       19.10     14.26 o 
  -3  -4  12       98.80       82.86     16.17 o 
  -2  -4  12       70.81       86.49     16.18 o 
  -1  -4  12       95.35       88.35     17.25 o 
   0  -4  12       12.21        1.85     21.98 o 
   1  -4  12       11.77        6.51     16.62 o 
   2  -4  12      270.58      267.60     20.67 o 
   3  -4  12       46.61       33.57     17.41 o 
   4  -4  12      112.58       78.97     26.21 o 
   5  -4  12      349.63      342.37     29.94 o 
   6  -4  12      109.62      158.76     27.79 o 
   7  -4  12        3.75       32.60     28.59 o 
 -12  -3  12        5.03       30.61     43.78 o 
 -11  -3  12       41.03       33.41     43.00 o 
 -10  -3  12       38.09       36.82     28.19 o 
  -9  -3  12       66.71       66.38     27.75 o 
  -8  -3  12        6.83       14.77     27.09 o 
  -7  -3  12      464.83      412.06     30.21 o 
  -6  -3  12      749.37      671.84     24.04 o 
  -5  -3  12       51.30       56.76     14.80 o 
  -4  -3  12      138.03      133.48     15.14 o 
  -3  -3  12      429.87      380.49     18.55 o 
  -2  -3  12       25.51       22.43     15.09 o 
  -1  -3  12       89.10       75.41     18.09 o 
   0  -3  12       40.62       58.21     17.36 o 
   1  -3  12      289.90      287.84     20.47 o 
   2  -3  12       80.35       48.40     17.47 o 
   3  -3  12      107.99      108.63     18.23 o 
   4  -3  12      126.98      116.57     24.71 o 
   5  -3  12       84.91       88.52     26.73 o 
   6  -3  12      190.39      198.23     27.23 o 
   7  -3  12        3.67       23.70     26.89 o 
 -12  -2  12       40.97       67.44     33.16 o 
 -11  -2  12        0.88        0.65     29.23 o 
 -10  -2  12       44.55       19.33     30.61 o 
  -9  -2  12       40.63       46.94     28.77 o 
  -8  -2  12       21.96       43.11     27.02 o 
  -7  -2  12       64.99       64.60     29.30 o 
  -6  -2  12        9.08        0.00     19.99 o 
  -5  -2  12      547.78      532.04     24.71 o 
  -4  -2  12      202.53      230.02     16.90 o 
  -3  -2  12      367.65      341.37     20.09 o 
  -2  -2  12       13.47       14.12     16.12 o 
  -1  -2  12       33.79       20.91     30.14 o 
   0  -2  12      404.62      461.10     26.34 o 
   1  -2  12      240.05      242.67     23.94 o 
   2  -2  12      170.58      197.23     23.40 o 
   3  -2  12      919.43      865.16     40.67 o 
   4  -2  12       39.03       29.10     23.46 o 
   5  -2  12      167.55      186.78     26.64 o 
   6  -2  12       66.32       94.19     27.31 o 
   7  -2  12        6.31        6.17     24.85 o 
 -12  -1  12        0.36       17.91     31.80 o 
 -11  -1  12       65.71       78.35     30.54 o 
 -10  -1  12       48.62       46.46     23.21 o 
  -9  -1  12        7.03       12.69     24.73 o 
  -8  -1  12       29.52       26.67     26.79 o 
  -7  -1  12      222.58      235.70     39.93 o 
  -6  -1  12      105.00      107.02     36.86 o 
  -5  -1  12       46.87      104.18     33.44 o 
  -4  -1  12      411.73      401.09     22.64 o 
  -3  -1  12      329.45      350.57     18.86 o 
  -2  -1  12      507.48      443.71     20.85 o 
  -1  -1  12      303.57      280.07     25.31 o 
   0  -1  12      342.18      371.87     33.76 o 
   1  -1  12      124.66      110.74     22.66 o 
   2  -1  12       59.84       64.43     21.07 o 
   3  -1  12       74.65       78.37     23.94 o 
   4  -1  12       96.40       91.04     22.57 o 
   5  -1  12      215.67      249.98     27.30 o 
   6  -1  12       27.58       30.82     24.07 o 
   7  -1  12       31.91       46.27     26.94 o 
 -12   0  12      154.83      131.89     30.62 o 
 -11   0  12        7.90        4.61     30.77 o 
 -10   0  12       41.86       55.75     24.10 o 
  -9   0  12       97.65       85.10     27.87 o 
  -8   0  12       16.76       97.65     25.03 o 
  -7   0  12      954.60      952.19     56.43 o 
  -6   0  12       68.24       97.14     42.45 o 
  -5   0  12      275.20      345.46     42.56 o 
  -4   0  12      306.97      310.83     35.47 o 
  -3   0  12        0.04       31.53     27.91 o 
  -2   0  12       58.17       88.55     31.59 o 
  -1   0  12        8.00        0.00     26.18 o 
   0   0  12      254.50      278.72     33.21 o 
   1   0  12        3.83        0.00     20.44 o 
   2   0  12      657.32      553.48     26.80 o 
   3   0  12      339.51      280.01     26.01 o 
   4   0  12      327.74      325.05     33.20 o 
   5   0  12        3.46       47.42     23.88 o 
   6   0  12      119.03      160.46     26.53 o 
   7   0  12       19.11       21.25     39.64 o 
 -12   1  12        0.36        2.46     31.65 o 
 -11   1  12       65.56       77.61     29.90 o 
 -10   1  12       48.80       51.34     29.79 o 
  -9   1  12        6.98        6.33     28.63 o 
  -8   1  12       29.79       23.99     24.91 o 
  -7   1  12      222.23      225.15     26.30 o 
  -6   1  12      104.76       85.42     38.28 o 
  -5   1  12       46.98      146.60     37.00 o 
  -4   1  12      411.60      440.96     43.14 o 
  -3   1  12      329.15      325.02     31.68 o 
  -2   1  12      507.64      505.44     36.45 o 
  -1   1  12      303.55      264.42     35.33 o 
   0   1  12      342.51      392.26     39.18 o 
   1   1  12      124.60       70.16     27.68 o 
   2   1  12       59.58       56.61     30.74 o 
   3   1  12       74.79       56.86     21.72 o 
   4   1  12       96.56       81.75     21.89 o 
   5   1  12      215.90      261.95     26.69 o 
   6   1  12       27.62       11.15     39.99 o 
   7   1  12       31.86        0.00     36.80 o 
 -12   2  12       41.06       54.89     31.52 o 
 -11   2  12        0.89       41.26     40.65 o 
 -10   2  12       44.52       45.17     28.68 o 
  -9   2  12       40.69       27.37     28.07 o 
  -8   2  12       21.85       63.31     24.53 o 
  -7   2  12       65.08       47.23     25.07 o 
  -6   2  12        9.14        0.00     35.06 o 
  -5   2  12      547.80      562.60     46.27 o 
  -2   2  12       13.38       16.53     27.45 o 
  -1   2  12       33.91       40.13     32.08 o 
   0   2  12      404.27      451.24     38.28 o 
   1   2  12      240.00      207.78     37.03 o 
   2   2  12      170.70      200.75     38.05 o 
   3   2  12      919.54      839.93     45.43 o 
   4   2  12       39.07       43.42     21.85 o 
   5   2  12      167.45      205.89     25.12 o 
   6   2  12       66.28       84.00     41.00 o 
   7   2  12        6.31       13.17     36.19 o 
 -12   3  12        5.00       12.74     45.14 o 
 -11   3  12       40.90       44.13     40.48 o 
 -10   3  12       37.89       33.16     29.15 o 
  -9   3  12       66.82       59.25     26.13 o 
  -8   3  12        6.77        2.78     25.32 o 
  -7   3  12      463.84      453.94     29.58 o 
  -6   3  12      748.72      673.76     45.81 o 
  -5   3  12       51.48       51.25     39.52 o 
  -2   3  12       25.61        5.91     31.73 o 
  -1   3  12       88.97       70.19     27.30 o 
   0   3  12       40.67       42.82     29.65 o 
   1   3  12      290.26      278.03     35.64 o 
   2   3  12       80.43       42.04     28.87 o 
   3   3  12      107.91      123.87     38.86 o 
   4   3  12      126.63      140.25     24.48 o 
   5   3  12       85.00      125.85     24.81 o 
   6   3  12      190.22      210.07     41.58 o 
   7   3  12        3.69        6.83     37.58 o 
 -11   4  12       37.79       29.45     44.53 o 
 -10   4  12       56.72       26.79     29.06 o 
  -9   4  12       66.51       43.18     25.93 o 
  -8   4  12       83.35      100.83     25.73 o 
  -7   4  12      468.42      427.72     28.94 o 
  -6   4  12      228.52      218.15     39.52 o 
  -5   4  12      127.40      148.50     28.12 o 
  -1   4  12       95.16      108.44     34.95 o 
   0   4  12       12.29        0.00     33.30 o 
   1   4  12       11.77        0.00     32.46 o 
   2   4  12      270.61      318.91     40.54 o 
   3   4  12       46.57       41.61     31.27 o 
   4   4  12      112.41      114.55     34.89 o 
   5   4  12      349.49      332.54     28.88 o 
   6   4  12      109.42      128.18     27.22 o 
   7   4  12        3.76       22.00     28.80 o 
 -11   5  12       16.22        7.38     38.97 o 
 -10   5  12       67.07       79.17     28.67 o 
  -9   5  12      102.70       58.69     25.96 o 
  -8   5  12       29.97       50.33     24.05 o 
  -7   5  12      508.02      484.55     28.56 o 
  -6   5  12      370.75      380.27     44.74 o 
  -5   5  12      111.03      145.48     22.01 o 
   0   5  12       65.56       27.42     28.09 o 
   1   5  12      190.19      167.19     35.85 o 
   2   5  12        6.80       23.31     30.95 o 
   3   5  12        1.91        8.89     37.76 o 
   4   5  12       37.95       63.44     39.12 o 
   5   5  12        3.09       52.47     25.51 o 
   6   5  12       25.73       34.68     27.88 o 
   7   5  12       40.11       56.89     33.12 o 
 -11   6  12       33.48       68.07     44.82 o 
 -10   6  12       74.14       74.14     28.48 o 
  -9   6  12       52.40       43.21     25.75 o 
  -8   6  12       24.41       28.46     24.43 o 
  -7   6  12       25.53       28.66     23.53 o 
  -6   6  12       28.58       29.94     36.51 o 
  -5   6  12      413.38      400.05     42.36 o 
  -4   6  12      167.29      212.44     39.00 o 
   2   6  12       85.76       80.18     38.66 o 
   3   6  12        5.27       21.22     31.94 o 
   4   6  12      107.92       76.88     34.83 o 
   5   6  12       12.94       13.99     38.92 o 
   6   6  12       63.00       62.37     26.97 o 
 -10   7  12        2.65        9.14     29.06 o 
  -9   7  12       20.52       31.59     26.77 o 
  -8   7  12        5.55        1.19     24.35 o 
  -7   7  12       29.15        8.33     23.31 o 
  -6   7  12      412.23      413.57     43.11 o 
  -5   7  12      134.78      125.93     36.48 o 
  -4   7  12       34.40       87.01     35.61 o 
   2   7  12       44.15       38.57     31.97 o 
   3   7  12        0.65        7.41     37.35 o 
   4   7  12      108.07      103.83     39.47 o 
   5   7  12       28.17        6.34     35.90 o 
   6   7  12      106.86      149.18     42.74 o 
 -10   8  12       20.14        9.01     40.74 o 
  -9   8  12       63.06       44.27     26.17 o 
  -8   8  12       37.21       30.58     24.38 o 
  -7   8  12       73.82       65.21     38.94 o 
  -6   8  12       46.17       32.84     35.61 o 
  -5   8  12       32.25       42.30     34.80 o 
  -4   8  12      166.79      222.00     35.96 o 
   4   8  12       34.42       36.98     38.89 o 
   5   8  12        3.66        0.00     39.41 o 
   6   8  12       56.37       66.31     42.22 o 
 -10   9  12       23.81       44.45     40.36 o 
  -9   9  12        8.64        8.51     38.74 o 
  -8   9  12       89.07      115.27     38.60 o 
  -7   9  12       20.09        1.56     35.79 o 
  -6   9  12       23.42        1.74     34.95 o 
  -5   9  12       53.30       79.34     35.06 o 
  -4   9  12      138.48      161.08     35.53 o 
  -6  10  12       31.83       24.96     35.30 o 
  -5  10  12       48.46       39.78     33.91 o 
  -4  10  12       30.11       96.54     35.53 o 
  -3 -13  13        6.59       30.33     24.41 o 
  -2 -13  13       39.17       43.30     28.85 o 
  -6 -12  13       16.64       30.28     25.63 o 
  -5 -12  13       43.77       35.76     24.42 o 
  -4 -12  13       31.39       23.04     24.86 o 
  -3 -12  13       21.89       14.40     20.03 o 
  -2 -12  13        7.98       41.26     19.28 o 
  -1 -12  13       12.31       28.63     19.42 o 
   0 -12  13        0.90       42.20     22.16 o 
   1 -12  13       65.45       74.22     23.15 o 
  -7 -11  13       43.14       49.10     25.66 o 
  -6 -11  13       26.10       52.76     24.75 o 
  -5 -11  13        0.17        0.00     23.81 o 
  -4 -11  13       20.61       46.75     23.79 o 
  -3 -11  13       25.52       26.85     19.77 o 
  -2 -11  13       27.94       65.48     19.28 o 
  -1 -11  13       19.10       27.17     18.09 o 
   0 -11  13       17.45       20.91     22.09 o 
   1 -11  13       22.93       27.19     22.22 o 
   2 -11  13       21.52       13.95     28.06 o 
  -8 -10  13        1.65       10.98     24.62 o 
  -7 -10  13       69.07       47.04     25.46 o 
  -6 -10  13        2.59        5.67     23.10 o 
  -5 -10  13        3.28       10.29     23.55 o 
  -4 -10  13       42.65       55.40     23.07 o 
  -3 -10  13      178.49      160.18     18.37 o 
  -2 -10  13       63.84       70.52     18.57 o 
  -1 -10  13        9.66       16.26     18.36 o 
   0 -10  13       28.44       17.48     19.65 o 
   1 -10  13       15.62       25.50     20.96 o 
   2 -10  13        6.39       19.20     21.48 o 
   3 -10  13       29.61       27.20     29.63 o 
  -9  -9  13       54.26       36.23     25.36 o 
  -8  -9  13       16.13       20.55     24.67 o 
  -7  -9  13        2.53        6.76     22.66 o 
  -6  -9  13       33.15       22.20     28.26 o 
  -5  -9  13       64.80       45.01     22.33 o 
  -4  -9  13       54.83       65.55     17.32 o 
  -3  -9  13       36.65       65.62     17.70 o 
  -2  -9  13       90.78      127.96     18.06 o 
  -1  -9  13       25.12       23.87     19.37 o 
   0  -9  13       74.47      106.72     21.52 o 
   1  -9  13      108.05       93.61     21.70 o 
   2  -9  13       30.83       34.60     20.56 o 
   3  -9  13        3.60       10.43     27.96 o 
   4  -9  13       72.20       70.50     29.53 o 
  -9  -8  13        4.58        0.00     24.08 o 
  -8  -8  13       22.41       34.76     23.71 o 
  -7  -8  13       11.08        6.06     22.20 o 
  -6  -8  13      100.26       83.39     22.78 o 
  -5  -8  13       71.34       51.76     22.02 o 
  -4  -8  13      160.74      147.32     17.33 o 
  -3  -8  13       74.48       69.32     16.94 o 
  -2  -8  13      308.53      259.38     19.32 o 
  -1  -8  13       65.42       57.67     19.00 o 
   0  -8  13       59.80       58.82     19.96 o 
   1  -8  13       36.84       41.30     20.04 o 
   2  -8  13       52.17       64.43     21.53 o 
   3  -8  13       92.74      108.41     27.96 o 
   4  -8  13       34.80       33.25     28.12 o 
 -10  -7  13       45.05       33.61     35.04 o 
  -9  -7  13       81.74       50.87     23.54 o 
  -8  -7  13       10.35       17.29     23.41 o 
  -7  -7  13       25.95       31.56     22.49 o 
  -6  -7  13       42.64       29.46     21.92 o 
  -5  -7  13       40.22       42.30     16.95 o 
  -4  -7  13       24.50       17.06     16.11 o 
  -3  -7  13      132.49      136.71     17.18 o 
  -2  -7  13       47.09       67.38     18.42 o 
  -1  -7  13       24.50       22.06     18.31 o 
   0  -7  13      154.42      178.87     21.27 o 
   1  -7  13      109.36       88.57     19.58 o 
   2  -7  13       15.15        0.87     18.67 o 
   3  -7  13       70.15       52.69     29.08 o 
   4  -7  13      223.52      257.42     36.31 o 
   5  -7  13        4.96       13.99     29.22 o 
 -10  -6  13       61.39       51.99     32.68 o 
  -9  -6  13       57.30       54.64     24.45 o 
  -8  -6  13       18.71       25.39     21.44 o 
  -7  -6  13       72.06       51.76     22.04 o 
  -6  -6  13       20.26        7.67     21.17 o 
  -5  -6  13       42.32       32.36     16.26 o 
  -4  -6  13      145.47      138.42     17.09 o 
  -3  -6  13      134.63      137.56     16.49 o 
  -2  -6  13       51.62       31.47     19.33 o 
  -1  -6  13       29.15       27.83     19.36 o 
   0  -6  13       71.62       51.02     19.30 o 
   1  -6  13        1.32        7.43     18.92 o 
   2  -6  13      122.60      110.37     19.31 o 
   3  -6  13       49.86       54.35     28.43 o 
   4  -6  13      108.43      123.75     29.30 o 
   5  -6  13        7.34        8.14     27.74 o 
 -11  -5  13       23.25       24.12     44.62 o 
 -10  -5  13      110.54      107.94     33.58 o 
  -9  -5  13       22.35        8.34     29.58 o 
  -8  -5  13       10.74       16.02     21.12 o 
  -7  -5  13       15.51        9.76     20.28 o 
  -6  -5  13      192.69      172.48     22.37 o 
  -5  -5  13      286.61      250.12     17.97 o 
  -4  -5  13       41.04       31.56     15.53 o 
  -3  -5  13      137.06      148.88     16.86 o 
  -2  -5  13      194.41      217.53     19.06 o 
  -1  -5  13       32.39       28.48     18.13 o 
   0  -5  13       55.21       40.77     17.88 o 
   1  -5  13        3.77       10.32     19.73 o 
   2  -5  13       92.63       74.65     19.79 o 
   3  -5  13      148.69      113.67     28.43 o 
   4  -5  13       65.72       45.31     26.12 o 
   5  -5  13       36.97       51.00     27.74 o 
   6  -5  13       43.93       63.95     30.08 o 
 -11  -4  13       38.56       63.96     45.29 o 
 -10  -4  13       12.04       12.66     32.90 o 
  -9  -4  13      126.35      143.45     32.37 o 
  -8  -4  13       44.29       73.06     28.31 o 
  -7  -4  13      265.96      277.95     22.80 o 
  -6  -4  13       78.51       69.36     20.65 o 
  -5  -4  13       38.91       97.23     16.11 o 
  -4  -4  13      429.69      424.19     18.43 o 
  -3  -4  13      177.11      203.46     18.78 o 
  -2  -4  13      116.48      141.83     17.80 o 
  -1  -4  13       52.20       48.75     18.14 o 
   0  -4  13      236.20      198.04     20.47 o 
   1  -4  13       18.59       12.74     19.10 o 
   2  -4  13       46.51       53.99     19.45 o 
   3  -4  13      138.40      137.46     20.46 o 
   4  -4  13      106.01      141.21     28.08 o 
   5  -4  13       21.61       38.85     28.04 o 
   6  -4  13       33.90       67.00     29.57 o 
 -11  -3  13       37.74       23.40     33.46 o 
 -10  -3  13      105.33       88.33     30.77 o 
  -9  -3  13       46.92       30.94     28.14 o 
  -8  -3  13      247.75      225.70     29.12 o 
  -7  -3  13       38.97       42.27     28.76 o 
  -6  -3  13      104.49      100.33     20.10 o 
  -5  -3  13      636.52      611.52     20.09 o 
  -4  -3  13      254.98      236.95     17.33 o 
  -3  -3  13      169.61      156.36     17.34 o 
  -2  -3  13       76.89       69.23     15.65 o 
  -1  -3  13       29.19       52.61     23.17 o 
   0  -3  13      108.12       99.25     18.16 o 
   1  -3  13       88.86       95.72     22.34 o 
   2  -3  13      112.74      110.09     19.18 o 
   3  -3  13      421.03      450.98     23.10 o 
   4  -3  13      225.38      263.97     29.59 o 
   5  -3  13        2.08        7.33     26.55 o 
   6  -3  13      100.92       58.83     27.03 o 
 -11  -2  13       51.10       50.96     31.49 o 
 -10  -2  13       79.04       93.07     31.96 o 
  -9  -2  13       32.22       23.40     31.00 o 
  -8  -2  13      344.73      371.26     34.54 o 
  -7  -2  13      295.15      316.53     54.78 o 
  -6  -2  13       95.48       75.09     27.40 o 
  -5  -2  13      841.05      793.84     32.68 o 
  -4  -2  13      142.45      130.21     16.88 o 
  -3  -2  13      466.51      500.37     39.29 o 
  -2  -2  13      246.56      228.28     35.88 o 
  -1  -2  13      131.46       72.94     34.63 o 
   0  -2  13       60.12       42.21     22.70 o 
   1  -2  13      397.08      400.97     28.39 o 
   2  -2  13      252.49      267.68     26.71 o 
   3  -2  13      508.92      488.94     23.56 o 
   4  -2  13      306.76      295.42     28.03 o 
   5  -2  13       33.50       30.63     25.52 o 
   6  -2  13       51.80       57.82     25.79 o 
 -11  -1  13       11.95        7.72     25.03 o 
 -10  -1  13       25.55       57.21     29.89 o 
  -9  -1  13       18.60        9.61     26.97 o 
  -8  -1  13       76.58       31.58     28.36 o 
  -7  -1  13       15.95       21.11     44.27 o 
  -6  -1  13      536.15      637.68     50.35 o 
  -5  -1  13      722.73      960.79     48.79 o 
  -4  -1  13      576.56      555.15     29.14 o 
  -3  -1  13      895.30     1005.99     45.69 o 
  -2  -1  13       99.70       83.10     33.67 o 
  -1  -1  13        6.30       25.65     32.34 o 
   0  -1  13      126.65      115.73     36.02 o 
   1  -1  13       33.05       17.89     22.65 o 
   2  -1  13        5.29       18.48     21.99 o 
   3  -1  13       45.69       88.54     23.69 o 
   4  -1  13       22.04       38.94     25.42 o 
   5  -1  13      132.34       85.96     26.04 o 
   6  -1  13       44.02       45.06     26.93 o 
 -11   0  13       20.87       28.34     26.38 o 
 -10   0  13      229.53      222.44     27.74 o 
  -9   0  13       53.76       80.79     28.13 o 
  -7   0  13      233.98      199.76     40.88 o 
  -6   0  13        4.37        2.52     39.64 o 
  -5   0  13      303.93      242.93     43.35 o 
  -4   0  13      366.82      495.45     46.70 o 
  -3   0  13      126.91      370.80     35.12 o 
  -2   0  13      672.73      575.69     42.07 o 
  -1   0  13        5.26        7.47     30.32 o 
   0   0  13        7.29        0.00     34.66 o 
   1   0  13        3.60        0.00     35.38 o 
   2   0  13       87.71       91.30     22.68 o 
   3   0  13        5.48       43.14     32.52 o 
   4   0  13        0.17        0.31     23.19 o 
   5   0  13       36.70       39.61     23.19 o 
   6   0  13        0.01        0.00     23.78 o 
 -11   1  13       11.95        9.45     25.98 o 
 -10   1  13       25.55       46.44     30.91 o 
  -9   1  13       18.66       19.87     27.17 o 
  -8   1  13       76.68       52.78     43.53 o 
  -7   1  13       15.99       11.78     45.17 o 
  -6   1  13      536.49      619.64     48.93 o 
  -5   1  13      723.12      901.75     49.17 o 
  -3   1  13      896.20     1002.60     44.68 o 
  -2   1  13       99.76      148.54     34.89 o 
  -1   1  13        6.30       28.67     31.88 o 
   0   1  13      126.56      182.82     37.29 o 
   1   1  13       33.07       39.70     36.08 o 
   2   1  13        5.25       10.02     30.95 o 
   3   1  13       45.54       94.85     24.36 o 
   4   1  13       22.08       33.37     22.19 o 
   5   1  13      132.43      107.44     25.70 o 
   6   1  13       44.00       53.63     40.94 o 
 -11   2  13       51.01       38.98     31.13 o 
 -10   2  13       79.08       68.12     29.85 o 
  -9   2  13       32.21       44.46     27.41 o 
  -8   2  13      344.75      337.86     29.05 o 
  -7   2  13      295.48      282.62     28.02 o 
  -6   2  13       95.49      122.97     44.79 o 
  -5   2  13      841.43      927.03     53.48 o 
  -2   2  13      247.43      321.00     39.29 o 
  -1   2  13      131.26      127.17     35.04 o 
   0   2  13       60.37       68.48     33.99 o 
   1   2  13      396.98      433.78     42.36 o 
   2   2  13      252.36      259.03     34.60 o 
   3   2  13      509.22      548.35     45.89 o 
   4   2  13      306.92      282.50     26.00 o 
   5   2  13       33.59       22.06     41.90 o 
   6   2  13       51.80        7.62     43.81 o 
 -11   3  13       37.57       32.54     31.19 o 
 -10   3  13      105.57       82.94     28.30 o 
  -9   3  13       47.04       38.33     26.83 o 
  -8   3  13      247.71      218.42     29.88 o 
  -7   3  13       39.04       39.23     25.30 o 
  -6   3  13      104.14      130.18     43.23 o 
  -5   3  13      636.45      639.97     49.69 o 
  -2   3  13       76.79       76.50     35.06 o 
  -1   3  13       29.18       15.58     34.08 o 
   0   3  13      108.05      109.42     32.78 o 
   1   3  13       88.64       57.48     34.57 o 
   2   3  13      112.85      128.24     34.63 o 
   3   3  13      420.74      398.31     40.25 o 
   4   3  13      225.41      219.28     39.64 o 
   5   3  13        2.10        0.00     40.74 o 
   6   3  13      100.85      114.14     46.53 o 
 -11   4  13       38.55       59.70     32.02 o 
 -10   4  13       12.10       30.19     29.35 o 
  -9   4  13      126.14      122.17     27.70 o 
  -8   4  13       44.34       37.70     26.83 o 
  -7   4  13      265.58      245.98     27.51 o 
  -6   4  13       78.48       76.62     40.36 o 
  -5   4  13       39.08      158.47     41.84 o 
  -1   4  13       52.05       71.55     36.43 o 
   0   4  13      235.99      184.13     33.18 o 
   1   4  13       18.66       18.73     29.45 o 
   2   4  13       46.42       68.83     38.51 o 
   3   4  13      138.62      107.74     36.05 o 
   4   4  13      105.80       95.15     41.03 o 
   5   4  13       21.68       56.06     38.60 o 
   6   4  13       33.95        0.00     42.48 o 
 -11   5  13       23.29       30.17     44.62 o 
 -10   5  13      110.69      103.31     32.08 o 
  -9   5  13       22.36       37.65     26.77 o 
  -8   5  13       10.73       23.61     25.53 o 
  -7   5  13       15.44       13.19     23.94 o 
  -6   5  13      192.88      174.17     41.15 o 
  -5   5  13      286.57      307.21     40.33 o 
   0   5  13       55.29       18.56     34.78 o 
   1   5  13        3.75        0.00     35.61 o 
   2   5  13       92.83       82.75     39.70 o 
   3   5  13      148.53      189.69     43.26 o 
   4   5  13       65.74       90.80     42.62 o 
   5   5  13       36.96       22.24     36.80 o 
   6   5  13       43.92       30.66     38.83 o 
 -10   6  13       61.61       91.93     29.24 o 
  -9   6  13       57.26       48.22     28.11 o 
  -8   6  13       18.70       32.00     25.54 o 
  -7   6  13       72.00       63.04     39.93 o 
  -6   6  13       20.43       25.83     39.06 o 
  -5   6  13       42.35       64.34     38.86 o 
   1   6  13        1.30       23.77     38.37 o 
   2   6  13      122.53      115.82     35.41 o 
   3   6  13       49.95       80.55     39.52 o 
   4   6  13      108.16       86.61     38.11 o 
   5   6  13        7.29       30.35     42.91 o 
 -10   7  13       45.17       34.43     29.60 o 
  -9   7  13       81.74       37.00     27.68 o 
  -8   7  13       10.32       47.98     38.92 o 
  -7   7  13       26.03       15.98     38.97 o 
  -6   7  13       42.63       58.75     40.19 o 
  -5   7  13       39.96       45.43     36.74 o 
  -4   7  13       24.42       92.22     37.93 o 
   2   7  13       15.27       19.54     39.78 o 
   3   7  13       70.06       45.75     37.53 o 
   4   7  13      223.62      237.69     44.82 o 
   5   7  13        4.99        8.14     40.51 o 
  -9   8  13        4.55        3.82     39.76 o 
  -8   8  13       22.33       18.44     38.63 o 
  -7   8  13       10.98        0.00     39.61 o 
  -6   8  13      100.44       79.40     39.55 o 
  -5   8  13       71.16      116.26     38.08 o 
  -4   8  13      160.69      196.90     38.66 o 
   4   8  13       34.75        9.90     40.16 o 
  -9   9  13       54.24       46.73     40.60 o 
  -8   9  13       16.21       34.11     38.28 o 
  -7   9  13        2.49        0.00     39.32 o 
  -6   9  13       33.21        0.00     39.18 o 
  -5   9  13       64.55       52.99     37.64 o 
  -4   9  13       54.86      118.43     37.18 o 
  -5  10  13        3.24       39.90     38.16 o 
  -4  10  13       42.59      120.57     38.34 o 
  -5 -11  14       11.74       10.06     25.40 o 
  -4 -11  14       24.27       18.57     24.54 o 
  -3 -11  14       61.12       70.07     23.76 o 
  -2 -11  14        7.32       21.07     19.69 o 
  -1 -11  14       20.61       47.82     19.85 o 
   0 -11  14        5.41        9.26     22.96 o 
  -7 -10  14       10.41       23.46     30.32 o 
  -6 -10  14       53.08       49.04     25.20 o 
  -5 -10  14       94.77      102.04     24.66 o 
  -4 -10  14       90.62       83.11     24.41 o 
  -3 -10  14       97.73      105.86     19.87 o 
  -2 -10  14       35.07       34.15     18.64 o 
  -1 -10  14       13.06       17.05     19.66 o 
   0 -10  14       58.15       55.27     22.34 o 
   1 -10  14       26.57       22.87     22.89 o 
  -8  -9  14       12.01       18.44     24.97 o 
  -7  -9  14       25.38       45.46     24.87 o 
  -6  -9  14        8.56       44.85     44.48 o 
  -5  -9  14       15.55       38.27     23.91 o 
  -4  -9  14       93.11      101.78     23.40 o 
  -3  -9  14       92.29      118.41     19.04 o 
  -2  -9  14        9.05       28.83     19.00 o 
  -1  -9  14       10.39        7.06     20.26 o 
   0  -9  14       47.23       45.19     21.87 o 
   1  -9  14       37.73       34.91     21.22 o 
   2  -9  14       11.25       19.05     27.49 o 
  -8  -8  14       11.41       11.69     23.56 o 
  -7  -8  14      107.84      118.59     24.58 o 
  -6  -8  14       61.13       46.69     23.42 o 
  -5  -8  14      204.25      185.70     23.82 o 
  -4  -8  14       64.30       67.83     18.32 o 
  -3  -8  14      134.87      140.83     18.71 o 
  -2  -8  14      108.60      120.67     20.07 o 
  -1  -8  14       31.64       30.14     19.90 o 
   0  -8  14       74.57      107.54     22.00 o 
   1  -8  14        8.61       22.38     22.29 o 
   2  -8  14        2.48        2.80     27.72 o 
   3  -8  14       35.96       55.34     29.43 o 
  -9  -7  14        6.12        0.00     24.79 o 
  -8  -7  14       14.45       14.01     23.84 o 
  -7  -7  14       36.09       15.88     26.87 o 
  -6  -7  14        3.89        0.00     23.02 o 
  -5  -7  14       22.03       18.61     17.28 o 
  -4  -7  14       37.13       41.79     17.39 o 
  -3  -7  14       49.71       65.08     17.66 o 
  -2  -7  14        5.16        2.61     20.55 o 
  -1  -7  14       44.57       44.42     19.36 o 
   0  -7  14       55.49       48.46     21.99 o 
   1  -7  14      110.58      124.71     22.14 o 
   2  -7  14       91.97      101.02     22.21 o 
   3  -7  14       36.76       43.19     30.32 o 
   4  -7  14       23.36       51.27     30.49 o 
  -9  -6  14        5.71        0.68     31.47 o 
  -8  -6  14       54.52       49.92     23.97 o 
  -7  -6  14       32.72       34.99     22.54 o 
  -6  -6  14       46.48       42.28     21.36 o 
  -5  -6  14      124.68      144.11     18.26 o 
  -4  -6  14      242.73      242.20     18.69 o 
  -3  -6  14      175.93      144.83     24.30 o 
  -2  -6  14       77.24       74.95     19.18 o 
  -1  -6  14       13.22        6.71     20.00 o 
   0  -6  14        4.51        1.42     20.47 o 
   1  -6  14       49.51       35.11     20.73 o 
   2  -6  14        2.66       18.29     20.14 o 
   3  -6  14      136.60      164.61     31.15 o 
   4  -6  14        0.40        0.00     27.33 o 
 -10  -5  14        4.27        7.82     34.15 o 
  -9  -5  14       23.37       17.32     31.26 o 
  -8  -5  14        4.73       17.00     22.26 o 
  -7  -5  14        1.56       17.58     25.43 o 
  -6  -5  14       41.39       14.11     23.98 o 
  -5  -5  14       30.67       34.79     17.18 o 
  -4  -5  14       40.48       59.49     16.62 o 
  -3  -5  14       43.84       70.00     16.52 o 
  -2  -5  14       11.26       13.72     18.22 o 
  -1  -5  14       31.88       42.11     19.57 o 
   0  -5  14      278.68      268.94     23.14 o 
   1  -5  14        3.28       15.65     19.22 o 
   2  -5  14       25.06       29.48     19.70 o 
   3  -5  14      222.97      179.17     30.99 o 
   4  -5  14        2.53       30.19     26.81 o 
   5  -5  14        7.33       38.67     29.61 o 
 -10  -4  14        6.10        0.00     31.38 o 
  -9  -4  14       15.48       23.53     30.44 o 
  -8  -4  14       57.54       29.25     31.77 o 
  -7  -4  14       18.61       18.86     21.49 o 
  -6  -4  14       49.91       66.06     25.62 o 
  -5  -4  14      177.19      220.60     18.15 o 
  -4  -4  14      204.86      220.63     17.55 o 
  -3  -4  14       19.33       28.75     24.36 o 
  -2  -4  14      587.11      491.89     30.00 o 
  -1  -4  14       59.66       46.76     23.31 o 
   0  -4  14       16.89       19.95     18.56 o 
   1  -4  14      125.12      117.47     20.94 o 
   2  -4  14       90.46       54.12     19.86 o 
   3  -4  14        4.63        4.46     26.25 o 
   4  -4  14       44.38       40.92     26.79 o 
   5  -4  14       32.62       54.49     27.78 o 
 -10  -3  14       36.93       27.83     31.57 o 
  -9  -3  14       24.54       23.64     31.73 o 
  -8  -3  14       58.72       54.48     30.69 o 
  -7  -3  14      133.26      103.95     32.08 o 
  -6  -3  14       82.41       91.83     29.16 o 
  -5  -3  14       21.63       44.21     19.45 o 
  -4  -3  14       75.14       74.30     20.22 o 
  -3  -3  14      132.99       94.89     24.03 o 
  -2  -3  14       96.29      109.25     26.11 o 
  -1  -3  14       33.81       17.68     24.53 o 
   0  -3  14        7.00        9.91     18.75 o 
   1  -3  14        8.73       20.10     24.54 o 
   2  -3  14      160.98      152.11     21.63 o 
   3  -3  14       12.41       19.78     27.06 o 
   4  -3  14       38.06       33.35     26.20 o 
   5  -3  14        9.74       31.96     27.06 o 
 -10  -2  14       12.07       32.35     33.61 o 
  -9  -2  14       43.95       76.37     31.20 o 
  -8  -2  14       23.56       40.86     30.47 o 
  -7  -2  14      297.56      290.31     33.27 o 
  -6  -2  14      529.17      577.56     36.06 o 
  -5  -2  14      198.53      204.42     41.20 o 
  -4  -2  14      213.79      234.64     27.47 o 
  -3  -2  14      107.00      139.48     36.31 o 
  -2  -2  14      130.09      134.24     32.43 o 
  -1  -2  14      188.14      150.83     33.36 o 
   0  -2  14      295.75      320.24     40.54 o 
   1  -2  14       36.56       34.78     22.91 o 
   2  -2  14      169.26      170.29     21.79 o 
   3  -2  14       18.89       35.82     25.53 o 
   4  -2  14       39.35       32.74     26.78 o 
   5  -2  14       31.39       33.92     27.56 o 
 -11  -1  14       12.69        1.94     31.45 o 
 -10  -1  14      120.74      122.12     33.83 o 
  -9  -1  14       38.33       61.46     30.80 o 
  -8  -1  14      142.88      216.45     32.42 o 
  -7  -1  14        2.21        0.00     40.88 o 
  -6  -1  14      305.22      314.19     46.73 o 
  -5  -1  14       23.12       41.17     42.48 o 
  -4  -1  14      250.30      316.55     26.68 o 
  -3  -1  14      207.60      198.92     33.07 o 
  -2  -1  14      470.40      390.69     40.74 o 
  -1  -1  14       46.30       55.85     34.98 o 
   0  -1  14      169.13      187.43     39.32 o 
   1  -1  14      142.66      138.90     40.83 o 
   2  -1  14      110.36       91.24     24.77 o 
   3  -1  14      233.76      206.78     27.53 o 
   4  -1  14       30.76       39.74     26.42 o 
   5  -1  14      107.99       86.92     28.51 o 
 -11   0  14       18.07       50.29     26.88 o 
 -10   0  14       28.45       49.31     31.00 o 
  -9   0  14       80.63       80.67     40.33 o 
  -8   0  14      171.35      156.30     44.33 o 
  -7   0  14      156.20      126.59     48.73 o 
  -6   0  14     1184.33     1137.51     59.45 o 
  -5   0  14        7.61      110.03     42.77 o 
  -4   0  14      105.21      191.86     41.15 o 
  -3   0  14       46.51      120.83     36.19 o 
  -2   0  14      371.67      295.05     37.64 o 
  -1   0  14      165.42      163.83     38.13 o 
   0   0  14      273.31      333.45     37.24 o 
   1   0  14      428.49      370.22     42.13 o 
   2   0  14      240.38      202.43     38.94 o 
   3   0  14       63.03       31.40     23.76 o 
   4   0  14       31.36       26.50     25.48 o 
   5   0  14        0.43       17.65     25.74 o 
 -11   1  14       12.65       19.64     25.90 o 
 -10   1  14      120.44      100.15     29.05 o 
  -9   1  14       38.34       37.99     40.25 o 
  -8   1  14      142.42      108.76     47.78 o 
  -7   1  14        2.21        0.00     45.92 o 
  -6   1  14      304.82      316.74     45.34 o 
  -5   1  14       23.10       45.81     41.99 o 
  -3   1  14      207.50      200.05     36.22 o 
  -2   1  14      471.23      480.63     38.71 o 
  -1   1  14       46.19       28.17     33.10 o 
   0   1  14      169.27      245.60     37.12 o 
   1   1  14      142.55      145.33     33.91 o 
   2   1  14      110.33      107.68     40.60 o 
   3   1  14      233.29      247.13     44.74 o 
   4   1  14       30.73       24.43     23.17 o 
   5   1  14      108.08      129.81     43.49 o 
 -10   2  14       11.97       32.77     29.69 o 
  -9   2  14       43.74       48.20     26.98 o 
  -8   2  14       23.61       48.52     43.43 o 
  -7   2  14      297.91      290.19     48.15 o 
  -6   2  14      529.37      578.99     53.16 o 
  -5   2  14      198.65      253.39     41.32 o 
  -2   2  14      130.06      175.99     37.18 o 
  -1   2  14      188.30      188.61     32.78 o 
   0   2  14      295.64      353.92     41.81 o 
   1   2  14       36.80       91.53     33.67 o 
   2   2  14      168.97      163.13     42.88 o 
   3   2  14       18.81       29.30     40.65 o 
   4   2  14       39.41       40.88     40.48 o 
   5   2  14       31.40       43.84     45.08 o 
 -10   3  14       37.06       26.00     30.44 o 
  -9   3  14       24.57       43.11     26.93 o 
  -8   3  14       58.96       52.76     34.99 o 
  -7   3  14      133.18      144.17     45.95 o 
  -6   3  14       82.61      114.95     45.98 o 
  -5   3  14       21.66       81.45     38.54 o 
  -2   3  14       95.90      124.54     38.08 o 
  -1   3  14       33.80       49.46     30.55 o 
   0   3  14        7.01       11.58     36.66 o 
   1   3  14        8.72       13.75     34.54 o 
   2   3  14      161.02      169.56     42.51 o 
   3   3  14       12.31        3.71     40.62 o 
   4   3  14       38.14       33.15     42.48 o 
   5   3  14        9.81       13.32     45.23 o 
 -10   4  14        6.10       14.02     30.21 o 
  -9   4  14       15.39       44.39     28.97 o 
  -8   4  14       57.48       44.22     45.39 o 
  -7   4  14       18.72        9.84     45.14 o 
  -6   4  14       49.99       81.07     42.22 o 
  -5   4  14      177.31      224.75     40.86 o 
  -1   4  14       59.80       49.25     32.89 o 
   0   4  14       16.89        5.76     35.96 o 
   1   4  14      125.20      105.22     36.51 o 
   2   4  14       90.51       49.83     39.90 o 
   3   4  14        4.60       10.66     40.36 o 
   4   4  14       44.27       55.77     43.46 o 
   5   4  14       32.56       35.04     44.16 o 
 -10   5  14        4.26        5.46     30.13 o 
  -9   5  14       23.38       18.21     28.05 o 
  -7   5  14        1.53        0.00     41.00 o 
  -6   5  14       41.27       77.37     40.16 o 
  -5   5  14       30.73       59.94     40.22 o 
   0   5  14      278.62      299.08     43.43 o 
   1   5  14        3.26       30.35     33.65 o 
   2   5  14       25.01       33.07     40.94 o 
   3   5  14      222.59      231.06     46.73 o 
   4   5  14        2.53       21.02     42.68 o 
   5   5  14        7.36       56.67     45.66 o 
  -9   6  14        5.69        0.00     42.94 o 
  -8   6  14       54.41       13.41     43.17 o 
  -7   6  14       32.59       50.67     44.79 o 
  -6   6  14       46.31       50.30     42.82 o 
  -5   6  14      124.82      178.57     43.23 o 
   1   6  14       49.57       42.82     33.79 o 
   2   6  14        2.64        0.00     40.74 o 
   3   6  14      136.69      194.38     46.01 o 
   4   6  14        0.39       13.84     39.87 o 
  -9   7  14        6.12        0.00     42.97 o 
  -8   7  14       14.48        7.76     42.16 o 
  -7   7  14       35.99        6.75     42.51 o 
  -6   7  14        3.89        0.00     41.03 o 
  -5   7  14       22.08       75.89     41.43 o 
  -4   7  14       37.15       88.31     41.09 o 
   2   7  14       92.13       73.17     40.71 o 
   3   7  14       36.83       62.60     42.07 o 
   4   7  14       23.29       65.12     40.33 o 
  -8   8  14       11.35       43.66     41.12 o 
  -7   8  14      107.86      120.28     44.21 o 
  -6   8  14       61.24       47.46     41.03 o 
  -5   8  14      204.29      228.69     42.54 o 
  -4   8  14       64.31      122.71     38.68 o 
  -8   9  14       12.00       36.57     41.75 o 
  -7   9  14       25.37        1.53     42.54 o 
  -6   9  14        8.55       19.72     41.32 o 
  -5   9  14       15.53       36.63     39.99 o 
  -4   9  14       92.86      198.55     40.74 o 
  -5  10  14       94.59      140.64     42.30 o 
  -4  10  14       90.46      122.57     39.90 o 
  -4 -10  15        5.47       23.70     25.27 o 
  -3 -10  15        9.51       24.27     23.95 o 
  -2 -10  15       30.61       62.66     20.99 o 
  -1 -10  15       57.69       68.63     21.50 o 
  -6  -9  15       48.11       33.05     25.92 o 
  -5  -9  15       24.59       28.89     24.11 o 
  -4  -9  15       47.35       62.04     24.45 o 
  -3  -9  15        0.30       34.35     19.26 o 
  -2  -9  15       36.35       53.59     17.82 o 
  -1  -9  15       19.49       32.75     21.57 o 
   0  -9  15       24.75       27.59     22.33 o 
  -7  -8  15       11.54        9.95     29.53 o 
  -6  -8  15        6.51        0.00     44.53 o 
  -5  -8  15        0.28        4.69     24.12 o 
  -4  -8  15        5.91       27.56     18.91 o 
  -3  -8  15        7.04       39.37     18.81 o 
  -2  -8  15       13.75       35.82     18.73 o 
  -1  -8  15       54.19       58.75     21.91 o 
   0  -8  15       61.34       78.22     23.12 o 
   1  -8  15        6.22       18.95     22.10 o 
  -8  -7  15        5.85        1.14     24.69 o 
  -7  -7  15       54.64       48.84     23.96 o 
  -6  -7  15       34.20       27.36     24.60 o 
  -5  -7  15       20.87       32.58     18.45 o 
  -4  -7  15       43.43       59.49     18.28 o 
  -3  -7  15       30.82       65.90     20.13 o 
  -2  -7  15       74.47       79.94     27.13 o 
  -1  -7  15       33.47       37.02     20.49 o 
   0  -7  15        1.89       14.54     22.15 o 
   1  -7  15       19.63       23.18     21.13 o 
   2  -7  15        4.80       12.22     28.59 o 
  -8  -6  15       74.45       59.26     24.17 o 
  -7  -6  15        4.89        8.74     27.13 o 
  -6  -6  15       58.21       45.49     22.21 o 
  -5  -6  15       15.08       17.56     18.00 o 
  -4  -6  15      123.68      128.22     22.98 o 
  -3  -6  15       67.23       84.03     22.32 o 
  -2  -6  15       93.40       83.64     27.74 o 
  -1  -6  15        9.04        7.43     20.58 o 
   0  -6  15        2.13       18.34     20.24 o 
   1  -6  15       14.84       34.15     21.73 o 
   2  -6  15        2.13        5.14     30.09 o 
   3  -6  15       51.98       60.25     28.93 o 
  -9  -5  15       36.34       57.91     33.44 o 
  -8  -5  15        5.69       23.60     27.27 o 
  -7  -5  15       31.43       25.99     34.00 o 
  -6  -5  15       57.50       52.57     32.71 o 
  -5  -5  15      143.37      148.42     22.92 o 
  -4  -5  15       88.49       86.50     21.98 o 
  -3  -5  15        8.06       40.27     21.33 o 
  -2  -5  15      153.87      122.66     27.95 o 
  -1  -5  15       51.59       73.36     25.26 o 
   0  -5  15       37.09       17.65     20.96 o 
   1  -5  15       68.35       53.60     22.65 o 
   2  -5  15       22.23       50.63     23.04 o 
   3  -5  15       37.03       51.97     28.44 o 
  -9  -4  15        8.20       13.46     31.23 o 
  -8  -4  15       65.54       51.89     33.15 o 
  -7  -4  15       25.90        8.74     30.96 o 
  -6  -4  15       12.66       16.31     30.12 o 
  -5  -4  15       61.18       83.47     22.06 o 
  -4  -4  15       19.24       55.01     22.41 o 
  -3  -4  15      114.12      113.95     25.61 o 
  -2  -4  15       39.30       40.41     25.89 o 
  -1  -4  15        8.28       19.23     24.27 o 
   0  -4  15       34.49       43.54     20.13 o 
   1  -4  15       15.42       21.65     21.24 o 
   2  -4  15        5.99       14.52     22.17 o 
   3  -4  15        1.22       16.98     27.46 o 
   4  -4  15       70.21       68.60     31.54 o 
  -9  -3  15        8.24       15.24     31.29 o 
  -8  -3  15       30.23       16.28     31.69 o 
  -7  -3  15       62.35       77.75     33.49 o 
  -6  -3  15       15.52       37.10     31.07 o 
  -5  -3  15      146.36      153.59     23.38 o 
  -4  -3  15      108.56      134.75     26.38 o 
  -3  -3  15       89.05      116.02     25.84 o 
  -2  -3  15      125.57       73.96     24.73 o 
  -1  -3  15       66.35       45.25     25.98 o 
   0  -3  15      132.89      157.98     27.16 o 
   1  -3  15        2.49        3.05     20.44 o 
   2  -3  15        3.87       11.38     21.17 o 
   3  -3  15       40.33       43.19     27.49 o 
   4  -3  15        2.65        0.00     44.74 o 
 -10  -2  15      135.12      176.92     36.32 o 
  -9  -2  15       97.31       95.09     34.97 o 
  -8  -2  15       15.56       20.86     32.81 o 
  -7  -2  15       47.75       60.37     29.97 o 
  -6  -2  15        0.68        9.87     29.57 o 
  -5  -2  15      114.26      159.77     31.52 o 
  -4  -2  15      152.54      153.29     43.71 o 
  -3  -2  15      392.91      421.12     42.16 o 
  -2  -2  15      120.87      105.08     36.80 o 
  -1  -2  15       32.40       29.62     36.66 o 
   0  -2  15       22.60       12.28     39.00 o 
   1  -2  15       20.72       31.59     24.07 o 
   2  -2  15       14.92       17.66     20.13 o 
   3  -2  15        9.18        6.41     25.94 o 
   4  -2  15       28.37       39.65     28.45 o 
 -10  -1  15       84.97       72.55     35.01 o 
  -9  -1  15       22.37       28.73     30.96 o 
  -8  -1  15      142.75       93.39     32.28 o 
  -7  -1  15      149.88       98.45     45.69 o 
  -6  -1  15       93.33       80.58     40.33 o 
  -5  -1  15      658.66      658.01     49.22 o 
  -4  -1  15      256.63      240.85     28.75 o 
  -3  -1  15      310.45      314.19     39.47 o 
  -2  -1  15      105.93       96.39     37.06 o 
  -1  -1  15      243.29      211.92     36.57 o 
   0  -1  15       13.57        7.70     32.08 o 
   1  -1  15       44.54       14.80     40.48 o 
   2  -1  15       54.96       39.80     26.61 o 
   3  -1  15       11.85       22.55     26.85 o 
   4  -1  15        6.11        0.00     36.45 o 
 -10   0  15       64.41       67.40     35.73 o 
  -9   0  15        0.03       31.06     32.16 o 
  -6   0  15        0.52       52.73     47.52 o 
  -5   0  15      211.34      229.06     47.34 o 
  -4   0  15      123.40      185.89     43.81 o 
  -3   0  15        0.20       48.62     33.94 o 
  -2   0  15      146.63      125.06     36.40 o 
  -1   0  15        6.75       13.78     38.13 o 
   0   0  15       34.75       90.92     40.25 o 
   1   0  15       49.29       96.91     35.04 o 
   2   0  15       20.86       29.88     40.77 o 
   3   0  15       34.05       31.28     26.06 o 
   4   0  15       16.90        5.52     27.17 o 
 -10   1  15       85.04       87.65     52.12 o 
  -9   1  15       22.51       42.22     49.95 o 
  -8   1  15      142.98      157.89     53.31 o 
  -7   1  15      149.82      108.18     50.50 o 
  -6   1  15       93.33      121.00     45.23 o 
  -5   1  15      657.67      665.62     49.48 o 
  -3   1  15      310.05      379.37     42.91 o 
  -2   1  15      105.89      148.02     38.48 o 
  -1   1  15      243.28      199.68     40.28 o 
   0   1  15       13.59       28.81     35.30 o 
   1   1  15       44.64       71.40     40.71 o 
   2   1  15       54.93       59.27     40.28 o 
   3   1  15       11.89       65.93     43.46 o 
   4   1  15        6.14       14.45     37.70 o 
 -10   2  15      135.03      146.40     32.78 o 
  -9   2  15       97.46      125.09     50.93 o 
  -8   2  15       15.55       52.93     51.40 o 
  -7   2  15       47.92       29.39     46.99 o 
  -6   2  15        0.67       29.53     40.91 o 
  -5   2  15      114.50      210.04     47.40 o 
  -2   2  15      120.78      141.68     40.25 o 
  -1   2  15       32.48       26.09     32.55 o 
   0   2  15       22.65       28.38     36.17 o 
   1   2  15       20.78        0.00     37.06 o 
   2   2  15       15.03       55.36     34.89 o 
   3   2  15        9.16        1.19     35.85 o 
   4   2  15       28.32       35.53     45.63 o 
  -9   3  15        8.22       23.05     48.09 o 
  -8   3  15       30.25       12.33     50.12 o 
  -7   3  15       62.19       43.72     47.40 o 
  -6   3  15       15.51       32.66     40.74 o 
  -5   3  15      146.08      214.73     48.12 o 
  -1   3  15       66.29       40.91     38.45 o 
   0   3  15      132.80      141.62     41.84 o 
   1   3  15        2.52        0.00     32.66 o 
   2   3  15        3.87       10.45     40.16 o 
   3   3  15       40.31       32.17     39.61 o 
   4   3  15        2.67       11.50     43.64 o 
  -9   4  15        8.09        8.40     43.23 o 
  -8   4  15       65.57       26.55     47.31 o 
  -7   4  15       25.81       17.20     47.60 o 
  -6   4  15       12.67       29.51     41.38 o 
  -5   4  15       61.38      134.67     46.18 o 
  -1   4  15        8.30       27.71     39.41 o 
   0   4  15       34.32       47.20     39.99 o 
   1   4  15       15.45       29.88     37.44 o 
   2   4  15        5.96       29.68     42.94 o 
   4   4  15       70.20       50.67     40.07 o 
  -9   5  15       36.33       40.28     48.41 o 
  -8   5  15        5.70        0.00     46.88 o 
  -7   5  15       31.46       14.54     43.23 o 
  -6   5  15       57.41      102.36     46.62 o 
  -5   5  15      143.35      211.43     42.65 o 
   0   5  15       37.14       39.09     39.09 o 
   1   5  15       68.40       21.05     40.60 o 
   2   5  15       22.19       34.28     42.77 o 
   3   5  15       37.11       35.73     45.49 o 
  -8   6  15       74.52       38.71     45.89 o 
  -7   6  15        4.88        0.00     46.65 o 
  -6   6  15       58.23       35.12     41.49 o 
  -5   6  15       15.09       19.83     42.48 o 
   1   6  15       14.80       27.42     42.71 o 
   2   6  15        2.12        8.40     42.74 o 
   3   6  15       51.92       66.48     47.49 o 
  -8   7  15        5.83        1.48     46.13 o 
  -7   7  15       54.65       28.46     44.13 o 
  -6   7  15       34.09       21.63     44.97 o 
  -5   7  15       20.94       29.24     40.74 o 
  -4   7  15       43.50       39.70     42.91 o 
  -7   8  15       11.57       33.27     45.49 o 
  -6   8  15        6.50        7.73     44.48 o 
  -5   8  15        0.28       53.07     40.91 o 
  -4   8  15        5.93       50.53     40.22 o 
  -6   9  15       48.18       25.71     43.87 o 
  -5   9  15       24.68       67.99     43.37 o 
  -4   9  15       47.36      103.86     42.39 o 
  -4  10  15        5.48       39.76     41.55 o 
  -5  -8  16      124.83       93.81     35.27 o 
  -4  -8  16       30.63       46.57     24.85 o 
  -3  -8  16      127.04      163.98     25.55 o 
  -2  -8  16      110.10      123.24     25.20 o 
  -1  -8  16       32.05       35.76     22.88 o 
  -6  -7  16       36.40       34.94     35.32 o 
  -5  -7  16       48.60       75.91     32.63 o 
  -4  -7  16        3.98       43.07     23.74 o 
  -3  -7  16       50.11       88.92     24.32 o 
  -2  -7  16      144.94      125.54     29.46 o 
  -1  -7  16        2.27        3.21     22.72 o 
   0  -7  16      108.92      113.34     23.37 o 
  -7  -6  16       15.78       24.18     34.70 o 
  -6  -6  16      117.91      101.75     34.50 o 
  -5  -6  16       21.11       32.20     23.48 o 
  -4  -6  16       43.93       46.24     23.51 o 
  -3  -6  16       87.53       99.10     24.32 o 
  -2  -6  16        3.58       14.59     28.44 o 
  -1  -6  16       17.39       24.96     29.01 o 
   0  -6  16        1.71       10.94     22.92 o 
   1  -6  16       15.17       11.38     23.43 o 
  -7  -5  16       38.09       38.01     36.17 o 
  -6  -5  16       46.98       48.95     33.08 o 
  -5  -5  16       23.32       61.77     23.57 o 
  -4  -5  16      130.72      115.50     23.52 o 
  -3  -5  16        2.54       30.26     24.24 o 
  -2  -5  16       30.99       25.73     27.88 o 
  -1  -5  16        9.87        2.07     26.84 o 
   0  -5  16       38.00       31.10     23.93 o 
   1  -5  16        2.74        1.63     22.48 o 
   2  -5  16      119.77      136.47     30.54 o 
  -8  -4  16        5.85        4.81     34.84 o 
  -7  -4  16      127.14       75.56     37.44 o 
  -6  -4  16      199.75      202.15     33.83 o 
  -5  -4  16       52.47       63.24     24.03 o 
  -4  -4  16        2.92       20.53     22.50 o 
  -3  -4  16       42.38       41.46     27.32 o 
  -2  -4  16      233.24      251.40     31.06 o 
  -1  -4  16        5.87        1.73     25.86 o 
   0  -4  16      103.25      115.01     29.15 o 
   1  -4  16       45.63       27.05     22.79 o 
   2  -4  16        6.07       28.30     27.88 o 
  -8  -3  16       13.36        8.05     44.88 o 
  -7  -3  16       14.37        0.00     41.64 o 
  -6  -3  16      185.09      182.50     32.89 o 
  -5  -3  16       35.08       66.17     23.35 o 
  -4  -3  16       37.17       39.24     23.23 o 
  -3  -3  16       39.47       64.13     26.99 o 
  -2  -3  16       39.93       24.63     27.48 o 
  -1  -3  16        9.21       17.36     26.52 o 
   0  -3  16      153.01      110.02     28.33 o 
   1  -3  16       22.38       29.12     26.11 o 
   2  -3  16       16.94        1.24     27.81 o 
  -8  -2  16       53.31       53.88     33.05 o 
  -7  -2  16       13.31       23.69     30.79 o 
  -6  -2  16      254.48      211.51     34.78 o 
  -5  -2  16       24.08       50.14     32.41 o 
  -4  -2  16       23.47       46.09     23.01 o 
  -3  -2  16       61.37       74.64     28.07 o 
  -2  -2  16       92.52       62.01     27.67 o 
  -1  -2  16        9.57       16.91     38.89 o 
   0  -2  16      113.52      199.98     30.14 o 
   1  -2  16        3.17        0.91     25.29 o 
   2  -2  16       14.39       30.07     21.87 o 
   3  -2  16       49.10       30.21     32.84 o 
  -9  -1  16        3.90       13.97     32.55 o 
  -8  -1  16        2.70        0.00     41.70 o 
  -7  -1  16        6.11       18.07     43.90 o 
  -6  -1  16      138.44      173.12     52.47 o 
  -5  -1  16       15.45       98.77     45.87 o 
  -4  -1  16      259.33      229.72     28.27 o 
  -3  -1  16        2.16       61.39     37.82 o 
  -2  -1  16      100.12       97.38     36.54 o 
  -1  -1  16       41.54       56.61     40.97 o 
   0  -1  16       38.96       42.30     40.48 o 
   1  -1  16       10.05       26.90     40.80 o 
   2  -1  16        8.96        0.00     41.03 o 
   3  -1  16       14.78        6.09     29.77 o 
  -9   0  16        0.98       14.85     52.73 o 
  -6   0  16      142.14      167.74     44.79 o 
  -5   0  16       14.07       28.41     44.16 o 
  -4   0  16        7.85       92.60     47.34 o 
  -3   0  16        0.41       21.34     33.99 o 
  -2   0  16       96.86       83.94     38.42 o 
  -1   0  16        5.33       13.00     33.99 o 
   0   0  16      180.99      217.14     38.48 o 
   1   0  16        1.38       26.55     41.70 o 
   2   0  16        0.18        0.03     43.93 o 
   3   0  16       15.73       34.69     42.19 o 
  -9   1  16        3.87       14.36     53.71 o 
  -8   1  16        2.71        0.00     52.44 o 
  -7   1  16        6.14        0.00     49.02 o 
  -6   1  16      138.62      122.83     48.88 o 
  -5   1  16       15.35       61.82     44.71 o 
  -3   1  16        2.12       24.09     38.39 o 
  -2   1  16       99.80       62.57     40.77 o 
  -1   1  16       41.37       69.15     41.41 o 
   0   1  16       38.88       12.33     41.64 o 
   1   1  16       10.10       20.99     34.80 o 
   2   1  16        9.00       14.56     35.88 o 
   3   1  16       14.72       74.73     43.75 o 
  -8   2  16       53.31       49.95     54.55 o 
  -7   2  16       13.31       28.58     51.66 o 
  -6   2  16      254.31      248.93     53.13 o 
  -5   2  16       24.06       43.09     48.12 o 
  -2   2  16       92.25       65.96     34.66 o 
  -1   2  16        9.48        7.21     36.25 o 
   0   2  16      113.58      136.26     37.53 o 
   1   2  16        3.12       39.47     43.29 o 
   2   2  16       14.30       17.55     43.58 o 
   3   2  16       49.12       61.73     45.72 o 
  -6   3  16      185.18      160.76     51.40 o 
  -5   3  16       34.87       91.85     48.91 o 
  -1   3  16        9.14       33.59     41.49 o 
   0   3  16      152.92      133.31     44.71 o 
   1   3  16       22.36       60.52     38.22 o 
   2   3  16       16.95       49.22     37.47 o 
  -8   4  16        5.85        0.00     48.44 o 
  -7   4  16      127.16      100.01     49.63 o 
  -6   4  16      199.78      206.28     50.90 o 
  -5   4  16       52.53       57.39     47.86 o 
   0   4  16      103.23      118.28     41.81 o 
   1   4  16       45.65       61.88     40.36 o 
   2   4  16        6.09       21.25     44.21 o 
  -7   5  16       38.05       21.98     46.07 o 
  -6   5  16       46.87       64.89     45.49 o 
  -5   5  16       23.23       63.01     45.72 o 
   0   5  16       38.11       38.02     36.72 o 
   1   5  16        2.75        0.12     43.95 o 
   2   5  16      119.92      135.08     48.38 o 
  -7   6  16       15.80        0.00     49.40 o 
  -6   6  16      118.01      162.64     50.09 o 
  -5   6  16       21.32       47.49     43.06 o 
  -6   7  16       36.27       81.28     47.02 o 
  -5   7  16       48.60      114.23     46.50 o 
  -4   7  16        4.02       38.60     46.18 o 
  -5   8  16      124.82      115.70     47.28 o 
  -4   8  16       30.64       94.08     44.85 o 
  -3  -6  17       57.49       80.77     26.10 o 
  -5  -5  17       73.93       81.43     25.98 o 
  -4  -5  17       40.45       37.57     23.96 o 
  -3  -5  17       90.92       81.40     29.14 o 
  -2  -5  17       69.55       88.28     31.52 o 
  -1  -5  17       16.27       14.14     29.29 o 
  -6  -4  17       28.73       30.18     35.65 o 
  -5  -4  17      181.50      134.64     25.91 o 
  -4  -4  17       47.38       57.31     24.28 o 
  -3  -4  17        8.90       12.39     28.36 o 
  -2  -4  17       15.56       31.01     28.44 o 
  -1  -4  17       18.62       33.45     28.34 o 
   0  -4  17       20.60       43.97     30.35 o 
  -6  -3  17       43.50       36.32     34.62 o 
  -5  -3  17        9.19       57.47     34.82 o 
  -4  -3  17       78.47       83.96     27.76 o 
  -3  -3  17        6.46        8.38     28.45 o 
  -2  -3  17       10.33       12.85     27.15 o 
  -1  -3  17       60.12       53.36     28.52 o 
   0  -3  17       38.58        0.00     29.41 o 
  -7  -2  17       85.07       53.04     35.62 o 
  -6  -2  17        4.80        0.00     30.32 o 
  -5  -2  17       91.84       97.72     34.58 o 
  -4  -2  17       16.20       51.12     35.51 o 
  -3  -2  17       12.88        5.50     28.97 o 
  -2  -2  17       15.17        8.75     27.27 o 
  -1  -2  17        0.09       15.09     26.97 o 
   0  -2  17       48.87       33.56     29.53 o 
  -7  -1  17       23.99        7.08     31.73 o 
  -6  -1  17       37.20       42.91     51.80 o 
  -5  -1  17        6.45       38.34     46.13 o 
  -4  -1  17       68.69       78.13     50.11 o 
  -3  -1  17       19.05       14.45     38.94 o 
  -1  -1  17       46.35       41.12     37.15 o 
   0  -1  17      110.00      114.92     46.99 o 
   1  -1  17       14.83       52.79     39.52 o 
  -6   0  17        4.16       53.45     44.94 o 
  -5   0  17       39.56       32.11     47.17 o 
  -4   0  17       86.57      196.61     50.06 o 
  -3   0  17       60.72       50.47     38.83 o 
  -2   0  17       14.44       10.68     41.38 o 
  -1   0  17       17.90       18.47     40.51 o 
   0   0  17      181.38      158.65     47.08 o 
   1   0  17        4.77       10.25     43.26 o 
  -7   1  17       23.97       36.80     51.74 o 
  -6   1  17       37.17       52.87     51.48 o 
  -5   1  17        6.47       80.44     44.50 o 
  -4   1  17       68.67      107.48     48.59 o 
  -2   1  17        1.75       28.93     42.65 o 
  -1   1  17       46.37       39.73     43.98 o 
   0   1  17      110.12       92.40     41.03 o 
   1   1  17       14.88       14.30     45.55 o 
  -7   2  17       85.32       87.59     50.21 o 
  -6   2  17        4.80       12.28     51.37 o 
  -5   2  17       92.13      131.92     51.16 o 
  -2   2  17       15.07       14.42     36.83 o 
  -1   2  17        0.08       48.07     38.22 o 
   0   2  17       48.75       15.32     42.48 o 
  -6   3  17       43.52       56.69     52.18 o 
  -5   3  17        9.17       58.78     51.63 o 
  -1   3  17       60.08       39.21     42.82 o 
   0   3  17       38.64        0.00     43.87 o 
  -6   4  17       28.81       19.98     51.83 o 
  -5   4  17      181.40      161.19     52.81 o 
   0   4  17       20.75       15.81     40.77 o 
  -5   5  17       74.15      104.56     48.36 o 
                                                 
